# Supplementary material for: (Methanol-κO){1-[2-(piperazin-4-ium-1-yl-κN 1)ethyl­imino­methyl-κN]naphthalen-2-olato-κO}bis­(thio­cyanato-κN)nickel(II) methanol monosolvate
Source: Acta Crystallogr Sect E Struct Rep Online. 2012 Apr 4;68(Pt 5):m549. doi: 10.1107/S1600536812013773 (PMC3344305; doi:10.1107/S1600536812013773)
Supplement: Supplementary file 1 [file e-68-0m549-sup1.cif]

##############################################################################
#                                                                            #
# This CIF contains the data in a paper accepted for publication in          #
# Acta Crystallographica Section E. It conforms to the requirements of       #
# Notes for Authors for Acta Crystallographica Section E, and has been       #
# peer reviewed under the auspices of the IUCr Commission on Journals.       #
#                                                                            #
# Full details of the Crystallographic Information File format               #
# are given in the paper "The Crystallographic Information File (CIF):       #
# a New Standard Archive File for Crystallography" by S. R. Hall, F. H.      #
# Allen and I. D. Brown [Acta Cryst. (1991), A47, 655-685].                  #
#                                                                            #
# The current version of the core CIF dictionary is obtainable from          #
# ftp://ftp.iucr.org/pub/cif_core.dic.                                       #
#                                                                            #
# Software is freely available for graphical display of the structure(s)     #
# in this CIF. For information consult the CIF software page                 #
# http://www.iucr.org/resources/cif/software.                                #
#                                                                            #
# This file may be used for bona fide research purposes within the           #
# scientific community so long as proper attribution is given to the journal # 
# article from which it was obtained.                                        #
#                                                                            #
##############################################################################
data_I
_audit_creation_method     SHELXL-97
_chemical_name_systematic
;
(Methanol-\k<i>O</i>){1-[2-(piperazin-4-ium-1-yl-
\k<i>N</i>^1^)ethyliminomethyl-\k<i>N</i>]naphthalen-2-olato-
\k<i>O</i>}bis(thiocyanato-\k<i>N</i>)nickel(II) methanol monosolvate
;
_chemical_name_common     ?
_chemical_formula_moiety     'C20 H25 N5 Ni O2 S2, C H4 O'
_chemical_formula_sum     'C21 H29 N5 Ni O3 S2'
_chemical_formula_iupac     '[Ni (C17 H21 N3 O1) (N C S)2 (C H4 O)], C H4 O'
_chemical_formula_weight     522.32
_chemical_melting_point     ?
_symmetry_cell_setting     monoclinic
_symmetry_space_group_name_H-M     'P 21/c'
loop_
    _symmetry_equiv_pos_as_xyz
    'x, y, z'
    '-x, y+1/2, -z+1/2'
    '-x, -y, -z'
    'x, -y-1/2, z-1/2'
_cell_length_a     9.7420(19)
_cell_length_b     15.304(3)
_cell_length_c     18.302(5)
_cell_angle_alpha     90.00
_cell_angle_beta     116.01(2)
_cell_angle_gamma     90.00
_cell_volume     2452.3(10)
_cell_formula_units_Z     4
_cell_measurement_reflns_used     888
_cell_measurement_theta_min     2.3
_cell_measurement_theta_max     24.5
_cell_measurement_temperature     298(2)
_exptl_crystal_description     block
_exptl_crystal_colour     green
_exptl_crystal_size_max     0.17
_exptl_crystal_size_mid     0.15
_exptl_crystal_size_min     0.15
_exptl_crystal_density_diffrn     1.415
_exptl_crystal_density_meas     ?
_exptl_crystal_density_method     'not measured'
_exptl_crystal_F_000     1096
_exptl_absorpt_coefficient_mu     0.993
_exptl_absorpt_correction_type     multi-scan
_exptl_absorpt_process_details     '(SADABS; Sheldrick, 2000)'
_exptl_absorpt_correction_T_min     0.849
_exptl_absorpt_correction_T_max     0.865
_exptl_special_details
;
;
_diffrn_ambient_temperature     298(2)
_diffrn_radiation_type     MoK\a
_diffrn_radiation_wavelength     0.71073
_diffrn_radiation_source     'fine-focus sealed tube'
_diffrn_radiation_monochromator     graphite
_diffrn_measurement_device_type     'Bruker SMART 1000 CCD'
_diffrn_measurement_method     '\w scan'
_diffrn_detector_area_resol_mean     ?
_diffrn_reflns_number     16581
_diffrn_reflns_av_R_equivalents     0.1533
_diffrn_reflns_av_sigmaI/netI     0.1481
_diffrn_reflns_theta_min     1.82
_diffrn_reflns_theta_max     25.15
_diffrn_reflns_theta_full     25.15
_diffrn_measured_fraction_theta_max     0.956
_diffrn_measured_fraction_theta_full     0.956
_diffrn_reflns_limit_h_min     -11
_diffrn_reflns_limit_h_max     11
_diffrn_reflns_limit_k_min     -18
_diffrn_reflns_limit_k_max     18
_diffrn_reflns_limit_l_min     -21
_diffrn_reflns_limit_l_max     21
_diffrn_standards_number     0
_diffrn_standards_interval_count     ?
_diffrn_standards_interval_time     ?
_diffrn_standards_decay_%     ?
_refine_special_details
;
Refinement of <i>F</i>^2^ against ALL reflections. The weighted <i>R</i>-factor
<i>wR</i> and goodness of fit <i>S</i> are based on <i>F</i>^2^, conventional
<i>R</i>-factors <i>R</i> are based on <i>F</i>, with <i>F</i> set to zero for
negative <i>F</i>^2^. The threshold expression of <i>F</i>^2^ >
\s(<i>F</i>^2^) is used only for calculating <i>R</i>-factors(gt) <i>etc</i>.
and is not relevant to the choice of reflections for refinement.
<i>R</i>-factors based on <i>F</i>^2^ are statistically about twice as large
as those based on <i>F</i>, and <i>R</i>- factors based on ALL data will be
even larger.
;
_reflns_number_total     4196
_reflns_number_gt     2354
_reflns_threshold_expression     I>2\s(I)
_refine_ls_structure_factor_coef     Fsqd
_refine_ls_matrix_type     full
_refine_ls_R_factor_all     0.1661
_refine_ls_R_factor_gt     0.0920
_refine_ls_wR_factor_gt     0.1799
_refine_ls_wR_factor_ref     0.2091
_refine_ls_goodness_of_fit_ref     1.002
_refine_ls_restrained_S_all     1.002
_refine_ls_number_reflns     4196
_refine_ls_number_parameters     295
_refine_ls_number_restraints     1
_refine_ls_hydrogen_treatment     mixed
_refine_ls_weighting_scheme     calc
_refine_ls_weighting_details
                 'calc w=1/[\s^2^(Fo^2^)+(0.0864P)^2^] where P=(Fo^2^+2Fc^2^)/3'
_atom_sites_solution_hydrogens     geom
_atom_sites_solution_primary     direct
_atom_sites_solution_secondary     difmap
_refine_ls_shift/su_max     0.000
_refine_ls_shift/su_mean     0.000
_refine_diff_density_max     1.054
_refine_diff_density_min     -0.466
_refine_ls_extinction_method     none
_refine_ls_extinction_coef     ?
loop_
    _atom_type_symbol
    _atom_type_description
    _atom_type_scat_dispersion_real
    _atom_type_scat_dispersion_imag
    _atom_type_scat_source
    'C' 'C' 0.0033 0.0016
                         'International Tables Vol C Tables 4.2.6.8 and 6.1.1.4'
    'H' 'H' 0.0000 0.0000
                         'International Tables Vol C Tables 4.2.6.8 and 6.1.1.4'
    'N' 'N' 0.0061 0.0033
                         'International Tables Vol C Tables 4.2.6.8 and 6.1.1.4'
    'Ni' 'Ni' 0.3393 1.1124
                         'International Tables Vol C Tables 4.2.6.8 and 6.1.1.4'
    'O' 'O' 0.0106 0.0060
                         'International Tables Vol C Tables 4.2.6.8 and 6.1.1.4'
    'S' 'S' 0.1246 0.1234
                         'International Tables Vol C Tables 4.2.6.8 and 6.1.1.4'
_computing_data_collection     'SMART (Bruker, 2000)'
_computing_cell_refinement     'SAINT (Bruker, 2000)'
_computing_data_reduction     'SAINT (Bruker, 2000)'
_computing_structure_solution     'SHELXTL (Sheldrick, 2008)'
_computing_structure_refinement     'SHELXTL (Sheldrick, 2008)'
_computing_molecular_graphics     'SHELXTL (Sheldrick, 2008)'
_computing_publication_material     'SHELXTL (Sheldrick, 2008)'
loop_
    _atom_site_type_symbol
    _atom_site_label
    _atom_site_fract_x
    _atom_site_fract_y
    _atom_site_fract_z
    _atom_site_U_iso_or_equiv
    _atom_site_adp_type
    _atom_site_calc_flag
    _atom_site_refinement_flags
    _atom_site_occupancy
    _atom_site_symmetry_multiplicity
    _atom_site_disorder_assembly
    _atom_site_disorder_group
    Ni Ni1 0.08725(12) 0.32345(6) 0.35614(6) 0.0356(3) Uani d . 1 1 . .
    S S1 -0.3385(3) 0.40557(18) 0.11040(14) 0.0662(8) Uani d . 1 1 . .
    S S2 -0.1939(3) 0.23841(17) 0.50772(14) 0.0641(8) Uani d . 1 1 . .
    O O1 0.1635(7) 0.4331(3) 0.4268(3) 0.0465(15) Uani d . 1 1 . .
    O O2 0.2267(8) 0.3634(4) 0.2996(4) 0.0612(17) Uani d D 1 1 . .
    O O3 0.0875(10) 0.4095(6) 0.1353(4) 0.097(3) Uani d . 1 1 . .
    H H3 0.0055 0.3840 0.1128 0.145 Uiso calc R 1 1 . .
    N N1 0.2670(7) 0.2604(4) 0.4397(4) 0.0437(18) Uani d . 1 1 . .
    N N2 0.0484(7) 0.1938(4) 0.2933(4) 0.0348(15) Uani d . 1 1 . .
    N N3 -0.0853(8) 0.3835(4) 0.2599(4) 0.0488(19) Uani d . 1 1 . .
    N N4 -0.0474(8) 0.2903(4) 0.4131(4) 0.0412(17) Uani d . 1 1 . .
    N N5 -0.1175(7) 0.0886(4) 0.1435(4) 0.0450(18) Uani d . 1 1 . .
    H H5A -0.1729 0.1302 0.1080 0.054 Uiso calc R 1 1 . .
    H H5B -0.1389 0.0370 0.1173 0.054 Uiso calc R 1 1 . .
    C C1 0.3224(8) 0.3598(5) 0.5527(4) 0.0374(19) Uani d . 1 1 . .
    C C2 0.2355(9) 0.4313(5) 0.5085(5) 0.041(2) Uani d . 1 1 . .
    C C3 0.2202(10) 0.5057(6) 0.5479(5) 0.053(2) Uani d . 1 1 . .
    H H3A 0.1582 0.5512 0.5174 0.063 Uiso calc R 1 1 . .
    C C4 0.2957(11) 0.5132(6) 0.6318(5) 0.054(2) Uani d . 1 1 . .
    H H4 0.2873 0.5643 0.6569 0.065 Uiso calc R 1 1 . .
    C C5 0.3847(9) 0.4438(5) 0.6788(5) 0.043(2) Uani d . 1 1 . .
    C C6 0.4632(11) 0.4468(7) 0.7668(5) 0.058(3) Uani d . 1 1 . .
    H H6 0.4564 0.4978 0.7926 0.070 Uiso calc R 1 1 . .
    C C7 0.5449(10) 0.3806(7) 0.8133(5) 0.054(3) Uani d . 1 1 . .
    H H7 0.5940 0.3861 0.8696 0.065 Uiso calc R 1 1 . .
    C C8 0.5545(10) 0.3047(7) 0.7763(5) 0.060(3) Uani d . 1 1 . .
    H H8 0.6101 0.2581 0.8082 0.072 Uiso calc R 1 1 . .
    C C9 0.4832(9) 0.2953(6) 0.6919(5) 0.046(2) Uani d . 1 1 . .
    H H9 0.4903 0.2426 0.6685 0.055 Uiso calc R 1 1 . .
    C C10 0.3988(9) 0.3667(6) 0.6409(4) 0.042(2) Uani d . 1 1 . .
    C C11 0.3444(11) 0.2811(5) 0.5145(5) 0.052(2) Uani d . 1 1 . .
    H H11 0.4209 0.2428 0.5471 0.062 Uiso calc R 1 1 . .
    C C12 0.2999(10) 0.1768(6) 0.4112(5) 0.055(3) Uani d . 1 1 . .
    H H12A 0.3612 0.1398 0.4570 0.066 Uiso calc R 1 1 . .
    H H12B 0.3554 0.1865 0.3790 0.066 Uiso calc R 1 1 . .
    C C13 0.1465(10) 0.1340(5) 0.3598(5) 0.049(2) Uani d . 1 1 . .
    H H13A 0.1623 0.0800 0.3367 0.059 Uiso calc R 1 1 . .
    H H13B 0.0960 0.1199 0.3937 0.059 Uiso calc R 1 1 . .
    C C14 0.0892(9) 0.1941(5) 0.2235(4) 0.040(2) Uani d . 1 1 . .
    H H14A 0.1981 0.2043 0.2441 0.048 Uiso calc R 1 1 . .
    H H14B 0.0366 0.2421 0.1875 0.048 Uiso calc R 1 1 . .
    C C15 0.0481(10) 0.1082(5) 0.1741(5) 0.043(2) Uani d . 1 1 . .
    H H15A 0.0732 0.1135 0.1285 0.052 Uiso calc R 1 1 . .
    H H15B 0.1076 0.0606 0.2082 0.052 Uiso calc R 1 1 . .
    C C16 -0.1588(10) 0.0854(5) 0.2119(5) 0.048(2) Uani d . 1 1 . .
    H H16A -0.1049 0.0375 0.2478 0.058 Uiso calc R 1 1 . .
    H H16B -0.2675 0.0745 0.1912 0.058 Uiso calc R 1 1 . .
    C C17 -0.1185(10) 0.1709(5) 0.2595(5) 0.048(2) Uani d . 1 1 . .
    H H17A -0.1780 0.2177 0.2242 0.057 Uiso calc R 1 1 . .
    H H17B -0.1467 0.1665 0.3040 0.057 Uiso calc R 1 1 . .
    C C18 -0.1908(10) 0.3914(5) 0.1988(5) 0.0382(19) Uani d . 1 1 . .
    C C19 -0.1038(10) 0.2711(5) 0.4529(5) 0.041(2) Uani d . 1 1 . .
    C C20 0.3836(12) 0.3845(8) 0.3386(7) 0.087(4) Uani d . 1 1 . .
    H H20A 0.3976 0.4441 0.3269 0.130 Uiso calc R 1 1 . .
    H H20B 0.4389 0.3466 0.3192 0.130 Uiso calc R 1 1 . .
    H H20C 0.4208 0.3773 0.3962 0.130 Uiso calc R 1 1 . .
    C C22 0.1608(19) 0.4057(12) 0.0882(9) 0.148(7) Uani d . 1 1 . .
    H H22A 0.1522 0.4610 0.0618 0.222 Uiso calc R 1 1 . .
    H H22B 0.1160 0.3609 0.0480 0.222 Uiso calc R 1 1 . .
    H H22C 0.2666 0.3925 0.1212 0.222 Uiso calc R 1 1 . .
    H H2 0.189(11) 0.361(7) 0.2499(8) 0.080 Uiso d D 1 1 . .
loop_
    _atom_site_aniso_label
    _atom_site_aniso_U_11
    _atom_site_aniso_U_22
    _atom_site_aniso_U_33
    _atom_site_aniso_U_12
    _atom_site_aniso_U_13
    _atom_site_aniso_U_23
    Ni1 0.0411(6) 0.0276(5) 0.0256(5) 0.0056(5) 0.0031(4) 0.0015(4)
    S1 0.0644(17) 0.0600(17) 0.0413(14) 0.0051(13) -0.0072(12) -0.0074(12)
    S2 0.084(2) 0.0604(17) 0.0447(14) -0.0249(14) 0.0252(14) -0.0107(12)
    O1 0.077(4) 0.017(3) 0.028(3) 0.012(3) 0.006(3) 0.002(2)
    O2 0.062(5) 0.062(4) 0.051(4) -0.018(3) 0.017(4) -0.021(4)
    O3 0.100(7) 0.124(8) 0.056(5) -0.019(6) 0.025(5) -0.004(5)
    N1 0.047(4) 0.042(4) 0.025(4) 0.013(3) 0.000(3) -0.008(3)
    N2 0.045(4) 0.026(4) 0.027(3) 0.006(3) 0.010(3) 0.002(3)
    N3 0.052(5) 0.040(4) 0.038(4) 0.006(3) 0.005(4) 0.004(3)
    N4 0.058(5) 0.034(4) 0.031(4) 0.011(3) 0.019(4) -0.004(3)
    N5 0.053(5) 0.034(4) 0.035(4) 0.009(3) 0.007(4) -0.002(3)
    C1 0.033(5) 0.030(4) 0.029(4) 0.002(4) -0.005(4) -0.001(3)
    C2 0.045(5) 0.032(5) 0.033(5) -0.003(4) 0.005(4) 0.001(4)
    C3 0.068(7) 0.034(5) 0.054(6) 0.007(4) 0.025(5) -0.001(4)
    C4 0.072(7) 0.039(5) 0.038(5) 0.020(5) 0.012(5) -0.001(4)
    C5 0.043(5) 0.043(5) 0.040(5) -0.009(4) 0.014(4) -0.015(4)
    C6 0.059(6) 0.072(7) 0.040(5) -0.005(5) 0.018(5) -0.006(5)
    C7 0.059(6) 0.074(8) 0.029(5) -0.019(5) 0.018(5) -0.010(5)
    C8 0.043(6) 0.082(8) 0.043(6) 0.004(5) 0.008(5) 0.019(5)
    C9 0.051(6) 0.052(6) 0.026(4) -0.008(4) 0.009(4) 0.007(4)
    C10 0.037(5) 0.049(5) 0.027(4) 0.001(4) 0.001(4) -0.004(4)
    C11 0.062(6) 0.035(5) 0.048(6) 0.019(4) 0.013(5) 0.007(4)
    C12 0.056(6) 0.049(5) 0.030(5) 0.031(5) -0.009(4) -0.009(4)
    C13 0.080(7) 0.030(5) 0.037(5) 0.005(4) 0.024(5) -0.005(4)
    C14 0.044(5) 0.021(4) 0.034(4) 0.000(3) -0.001(4) -0.004(3)
    C15 0.052(6) 0.037(5) 0.040(5) -0.004(4) 0.019(4) -0.007(4)
    C16 0.042(5) 0.036(5) 0.054(6) -0.011(4) 0.010(4) -0.010(4)
    C17 0.062(6) 0.024(4) 0.057(6) -0.005(4) 0.026(5) -0.006(4)
    C18 0.050(5) 0.023(4) 0.038(5) 0.006(4) 0.015(4) 0.002(4)
    C19 0.048(6) 0.044(5) 0.028(5) 0.006(4) 0.012(4) -0.008(4)
    C20 0.056(7) 0.104(10) 0.104(9) -0.015(7) 0.040(7) -0.002(8)
    C22 0.141(14) 0.199(19) 0.132(13) -0.042(13) 0.085(13) -0.032(13)
_geom_special_details
;
All e.s.d.'s (except the e.s.d. in the dihedral angle between two l.s. planes)
are estimated using the full covariance matrix. The cell e.s.d.'s are taken
into account individually in the estimation of e.s.d.'s in distances, angles
and torsion angles; correlations between e.s.d.'s in cell parameters are only
used when they are defined by crystal symmetry. An approximate (isotropic)
treatment of cell e.s.d.'s is used for estimating e.s.d.'s involving l.s.
planes.
;
loop_
    _geom_bond_atom_site_label_1
    _geom_bond_atom_site_label_2
    _geom_bond_site_symmetry_2
    _geom_bond_distance
    _geom_bond_publ_flag
    Ni1 N1 . 1.997(6) y
    Ni1 N3 . 2.044(7) y
    Ni1 O1 . 2.049(5) y
    Ni1 N4 . 2.064(7) y
    Ni1 O2 . 2.128(7) y
    Ni1 N2 . 2.241(6) y
    S1 C18 . 1.641(9) ?
    S2 C19 . 1.673(10) ?
    O1 C2 . 1.344(9) ?
    O2 C20 . 1.411(11) ?
    O2 H2 . 0.818(10) ?
    O3 C22 . 1.339(13) ?
    O3 H3 . 0.8200 ?
    N1 C11 . 1.281(10) ?
    N1 C12 . 1.468(9) ?
    N2 C13 . 1.487(9) ?
    N2 C14 . 1.495(9) ?
    N2 C17 . 1.505(10) ?
    N3 C18 . 1.146(9) ?
    N4 C19 . 1.128(9) ?
    N5 C16 . 1.473(9) ?
    N5 C15 . 1.488(10) ?
    N5 H5A . 0.9000 ?
    N5 H5B . 0.9000 ?
    C1 C2 . 1.403(10) ?
    C1 C10 . 1.454(10) ?
    C1 C11 . 1.455(11) ?
    C2 C3 . 1.390(11) ?
    C3 C4 . 1.386(12) ?
    C3 H3A . 0.9300 ?
    C4 C5 . 1.402(11) ?
    C4 H4 . 0.9300 ?
    C5 C10 . 1.406(11) ?
    C5 C6 . 1.450(11) ?
    C6 C7 . 1.337(12) ?
    C6 H6 . 0.9300 ?
    C7 C8 . 1.369(12) ?
    C7 H7 . 0.9300 ?
    C8 C9 . 1.396(11) ?
    C8 H8 . 0.9300 ?
    C9 C10 . 1.438(11) ?
    C9 H9 . 0.9300 ?
    C11 H11 . 0.9300 ?
    C12 C13 . 1.521(12) ?
    C12 H12A . 0.9700 ?
    C12 H12B . 0.9700 ?
    C13 H13A . 0.9700 ?
    C13 H13B . 0.9700 ?
    C14 C15 . 1.546(10) ?
    C14 H14A . 0.9700 ?
    C14 H14B . 0.9700 ?
    C15 H15A . 0.9700 ?
    C15 H15B . 0.9700 ?
    C16 C17 . 1.525(10) ?
    C16 H16A . 0.9700 ?
    C16 H16B . 0.9700 ?
    C17 H17A . 0.9700 ?
    C17 H17B . 0.9700 ?
    C20 H20A . 0.9600 ?
    C20 H20B . 0.9600 ?
    C20 H20C . 0.9600 ?
    C22 H22A . 0.9600 ?
    C22 H22B . 0.9600 ?
    C22 H22C . 0.9600 ?
loop_
    _geom_angle_atom_site_label_1
    _geom_angle_atom_site_label_2
    _geom_angle_atom_site_label_3
    _geom_angle_site_symmetry_1
    _geom_angle_site_symmetry_3
    _geom_angle
    _geom_angle_publ_flag
    N1 Ni1 N3 . . 172.3(3) ?
    N1 Ni1 O1 . . 87.7(2) ?
    N3 Ni1 O1 . . 96.3(2) ?
    N1 Ni1 N4 . . 91.9(3) ?
    N3 Ni1 N4 . . 94.6(3) ?
    O1 Ni1 N4 . . 91.0(2) ?
    N1 Ni1 O2 . . 88.8(3) ?
    N3 Ni1 O2 . . 84.9(3) ?
    O1 Ni1 O2 . . 86.6(2) ?
    N4 Ni1 O2 . . 177.4(2) ?
    N1 Ni1 N2 . . 81.9(2) ?
    N3 Ni1 N2 . . 93.8(2) ?
    O1 Ni1 N2 . . 169.1(2) ?
    N4 Ni1 N2 . . 92.3(2) ?
    O2 Ni1 N2 . . 90.3(2) ?
    C2 O1 Ni1 . . 123.5(4) ?
    C20 O2 Ni1 . . 126.9(6) ?
    C20 O2 H2 . . 116(8) ?
    Ni1 O2 H2 . . 117(7) ?
    C22 O3 H3 . . 109.5 ?
    C11 N1 C12 . . 118.5(7) ?
    C11 N1 Ni1 . . 127.3(6) ?
    C12 N1 Ni1 . . 113.8(5) ?
    C13 N2 C14 . . 112.6(6) ?
    C13 N2 C17 . . 112.5(6) ?
    C14 N2 C17 . . 107.1(6) ?
    C13 N2 Ni1 . . 102.8(4) ?
    C14 N2 Ni1 . . 112.8(4) ?
    C17 N2 Ni1 . . 109.0(4) ?
    C18 N3 Ni1 . . 159.3(7) ?
    C19 N4 Ni1 . . 171.1(7) ?
    C16 N5 C15 . . 110.0(6) ?
    C16 N5 H5A . . 109.7 ?
    C15 N5 H5A . . 109.7 ?
    C16 N5 H5B . . 109.7 ?
    C15 N5 H5B . . 109.7 ?
    H5A N5 H5B . . 108.2 ?
    C2 C1 C10 . . 118.0(7) ?
    C2 C1 C11 . . 123.1(7) ?
    C10 C1 C11 . . 118.8(7) ?
    O1 C2 C3 . . 115.9(7) ?
    O1 C2 C1 . . 123.2(7) ?
    C3 C2 C1 . . 120.9(7) ?
    C4 C3 C2 . . 121.1(8) ?
    C4 C3 H3A . . 119.4 ?
    C2 C3 H3A . . 119.4 ?
    C3 C4 C5 . . 120.2(8) ?
    C3 C4 H4 . . 119.9 ?
    C5 C4 H4 . . 119.9 ?
    C4 C5 C10 . . 120.0(7) ?
    C4 C5 C6 . . 122.8(8) ?
    C10 C5 C6 . . 117.2(8) ?
    C7 C6 C5 . . 124.1(9) ?
    C7 C6 H6 . . 118.0 ?
    C5 C6 H6 . . 118.0 ?
    C6 C7 C8 . . 118.6(8) ?
    C6 C7 H7 . . 120.7 ?
    C8 C7 H7 . . 120.7 ?
    C7 C8 C9 . . 121.8(9) ?
    C7 C8 H8 . . 119.1 ?
    C9 C8 H8 . . 119.1 ?
    C8 C9 C10 . . 120.4(8) ?
    C8 C9 H9 . . 119.8 ?
    C10 C9 H9 . . 119.8 ?
    C5 C10 C9 . . 118.0(7) ?
    C5 C10 C1 . . 119.7(7) ?
    C9 C10 C1 . . 122.3(7) ?
    N1 C11 C1 . . 125.3(8) ?
    N1 C11 H11 . . 117.4 ?
    C1 C11 H11 . . 117.4 ?
    N1 C12 C13 . . 106.7(7) ?
    N1 C12 H12A . . 110.4 ?
    C13 C12 H12A . . 110.4 ?
    N1 C12 H12B . . 110.4 ?
    C13 C12 H12B . . 110.4 ?
    H12A C12 H12B . . 108.6 ?
    N2 C13 C12 . . 110.2(7) ?
    N2 C13 H13A . . 109.6 ?
    C12 C13 H13A . . 109.6 ?
    N2 C13 H13B . . 109.6 ?
    C12 C13 H13B . . 109.6 ?
    H13A C13 H13B . . 108.1 ?
    N2 C14 C15 . . 113.6(6) ?
    N2 C14 H14A . . 108.9 ?
    C15 C14 H14A . . 108.9 ?
    N2 C14 H14B . . 108.9 ?
    C15 C14 H14B . . 108.9 ?
    H14A C14 H14B . . 107.7 ?
    N5 C15 C14 . . 110.6(6) ?
    N5 C15 H15A . . 109.5 ?
    C14 C15 H15A . . 109.5 ?
    N5 C15 H15B . . 109.5 ?
    C14 C15 H15B . . 109.5 ?
    H15A C15 H15B . . 108.1 ?
    N5 C16 C17 . . 111.0(7) ?
    N5 C16 H16A . . 109.4 ?
    C17 C16 H16A . . 109.4 ?
    N5 C16 H16B . . 109.4 ?
    C17 C16 H16B . . 109.4 ?
    H16A C16 H16B . . 108.0 ?
    N2 C17 C16 . . 113.3(6) ?
    N2 C17 H17A . . 108.9 ?
    C16 C17 H17A . . 108.9 ?
    N2 C17 H17B . . 108.9 ?
    C16 C17 H17B . . 108.9 ?
    H17A C17 H17B . . 107.7 ?
    N3 C18 S1 . . 177.8(8) ?
    N4 C19 S2 . . 176.6(8) ?
    O2 C20 H20A . . 109.5 ?
    O2 C20 H20B . . 109.5 ?
    H20A C20 H20B . . 109.5 ?
    O2 C20 H20C . . 109.5 ?
    H20A C20 H20C . . 109.5 ?
    H20B C20 H20C . . 109.5 ?
    O3 C22 H22A . . 109.5 ?
    O3 C22 H22B . . 109.5 ?
    H22A C22 H22B . . 109.5 ?
    O3 C22 H22C . . 109.5 ?
    H22A C22 H22C . . 109.5 ?
    H22B C22 H22C . . 109.5 ?
loop_
    _geom_hbond_atom_site_label_D
    _geom_hbond_atom_site_label_H
    _geom_hbond_atom_site_label_A
    _geom_hbond_site_symmetry_A
    _geom_hbond_distance_DH
    _geom_hbond_distance_HA
    _geom_hbond_distance_DA
    _geom_hbond_angle_DHA
    O2 H2 O3 . 0.818(10) 2.03(4) 2.793(10) 155(10)
    N5 H5B O1 2_545 0.90 1.75 2.649(8) 175
    N5 H5A S2 4_565 0.90 2.67 3.480(7) 150
    O3 H3 S2 4_565 0.82 2.78 3.532(9) 154
data_global
_journal_date_recd_electronic     2012-03-27
_journal_date_accepted     2012-03-30
_journal_name_full     'Acta Crystallographica, Section E'
_journal_year     2012
_journal_volume     68
_journal_issue      5
_journal_page_first     m549
_journal_page_last     m549
_journal_paper_category     QM
_journal_paper_doi     10.1107/S1600536812013773
_journal_coeditor_code     HB6710
_publ_contact_author_name     'Pin-Ai Li'
_publ_contact_author_address
;
Luohe Medical College
Luohe Henan 462002
People's Republic of China
;
_publ_contact_author_email     li_pinai@126.com
_publ_section_title
;\
(Methanol-\k<i>O</i>){1-[2-(piperazin-4-ium-1-yl-\
\k<i>N</i>^1^)ethyliminomethyl-\k<i>N</i>]naphthalen-2-olato-\
\k<i>O</i>}bis(thiocyanato-\k<i>N</i>)nickel(II) methanol monosolvate
;
loop_
    _publ_author_name
    _publ_author_address
    'Pin-Ai Li'
;
Luohe Medical College
Luohe Henan 462002
People's Republic of China
;
