# Supplementary material for: (Methanol-κO){1-[2-(piperazin-4-ium-1-yl-κN 1)ethyl­imino­methyl-κN]naphthalen-2-olato-κO}bis­(thio­cyanato-κN)nickel(II) methanol monosolvate
Source: Acta Crystallogr Sect E Struct Rep Online. 2012 Apr 4;68(Pt 5):m549. doi: 10.1107/S1600536812013773 (PMC3344305; doi:10.1107/S1600536812013773)
Supplement: Supplementary file 2 [file e-68-0m549-Isup2.hkl]

# 
# h,k,l, Fc-squared, Fo-squared, sigma(Fo-squared) and status flag 
# 
data_I
_shelx_title ' B in   P21/c' 
_shelx_refln_list_code          4 
_shelx_F_calc_maximum      271.29 
_exptl_crystal_F_000      1096.00 
_reflns_d_resolution_high  0.8362 
 
loop_ 
 _symmetry_equiv_pos_as_xyz 
 'x, y, z' 
 '-x, y+1/2, -z+1/2' 
 '-x, -y, -z' 
 'x, -y-1/2, z-1/2' 
 
_cell_length_a     9.7420 
_cell_length_b    15.3040 
_cell_length_c    18.3020 
_cell_angle_alpha  90.000 
_cell_angle_beta  116.010 
_cell_angle_gamma  90.000 
 
_shelx_F_squared_multiplier     1.000 
 
loop_ 
 _refln_index_h 
 _refln_index_k 
 _refln_index_l 
 _refln_F_squared_calc 
 _refln_F_squared_meas 
 _refln_F_squared_sigma 
 _refln_observed_status 
   1   0   0    31270.74    28063.30    923.02 o 
   2   0   0      722.07     1039.23    103.39 o 
   3   0   0     4442.83     4511.75    209.50 o 
   4   0   0    10646.85     9552.47    393.51 o 
   5   0   0     4644.05     4133.08    226.52 o 
   6   0   0     1679.43     1558.67    171.61 o 
   7   0   0     2999.26     3020.80    292.17 o 
   8   0   0      553.41      618.66    167.28 o 
   9   0   0       89.47      149.40    127.29 o 
  10   0   0       99.93       74.71    206.41 o 
   1   1   0     7995.90     7236.12    181.90 o 
   2   1   0       27.08       69.42     29.29 o 
   4   1   0     9122.11     7335.92    227.17 o 
   5   1   0     2089.72     2477.03    138.62 o 
   6   1   0        5.10       63.05     43.47 o 
   7   1   0     1272.99     1050.60    116.90 o 
   8   1   0      141.12      246.88     91.38 o 
   9   1   0      162.19      278.02    123.82 o 
  10   1   0      193.76      299.02    180.14 o 
   0   2   0    17142.65    16937.34    565.66 o 
   1   2   0     7292.70     7521.11    233.67 o 
   2   2   0     3520.66     3726.19    118.44 o 
   5   2   0     1234.42     1618.60    112.25 o 
   6   2   0     1288.88     1107.78    159.02 o 
   7   2   0      647.05      628.60     98.08 o 
   8   2   0      240.58      326.45    108.14 o 
   9   2   0        0.93        0.00    106.62 o 
  10   2   0       87.65      171.35    124.23 o 
   1   3   0     1243.71     1148.98     67.71 o 
   2   3   0     3562.57     3749.99    235.07 o 
   3   3   0       35.13      132.33     51.82 o 
   4   3   0     6285.91     6215.68    203.91 o 
   5   3   0      235.53      241.10     50.20 o 
   6   3   0      989.56     1215.57    111.67 o 
   7   3   0       26.80       30.55     59.13 o 
   8   3   0      196.24      269.90    104.49 o 
   9   3   0        0.15      124.03    118.60 o 
  10   3   0        7.33       25.66    132.06 o 
   0   4   0    17183.91    15271.22    552.21 o 
   2   4   0      950.54      928.13     83.63 o 
   3   4   0      170.61      238.04     39.69 o 
   4   4   0     5528.33     4974.49    175.53 o 
   5   4   0      483.49      484.12     83.20 o 
   6   4   0       59.20      174.23     57.80 o 
   7   4   0       50.69      199.72     82.30 o 
   8   4   0        0.40      126.62    130.27 o 
   9   4   0       42.07       63.60    117.34 o 
  10   4   0        1.13      162.20    128.72 o 
   1   5   0     7261.18     8135.86    229.50 o 
   2   5   0     4355.70     4780.63    229.86 o 
   3   5   0      827.70      947.76     73.58 o 
   4   5   0     1455.71     1525.07    104.45 o 
   6   5   0       84.14      193.83     88.99 o 
   7   5   0       45.76      161.44     84.23 o 
   8   5   0      250.92      160.38    110.60 o 
   9   5   0      543.59      726.58    173.40 o 
  10   5   0        0.40        0.00    236.64 o 
   0   6   0     2879.72     2806.71    157.82 o 
   1   6   0     1078.10     1234.18     90.75 o 
   2   6   0     4094.89     4046.84    144.08 o 
   3   6   0      620.40      752.84     68.71 o 
   4   6   0        6.87       57.15     41.93 o 
   5   6   0     2924.50     3145.60    157.50 o 
   6   6   0     3112.89     2864.72    231.32 o 
   7   6   0       65.20        0.00     82.17 o 
   8   6   0       47.61      115.97     93.43 o 
   9   6   0       20.44       88.34    124.12 o 
   1   7   0     7740.04     8907.71    262.52 o 
   2   7   0     4874.64     5919.25    217.77 o 
   3   7   0     4867.39     4897.25    210.73 o 
   4   7   0     1396.29     1695.74    116.13 o 
   5   7   0       10.50      135.80     56.56 o 
   6   7   0       17.94      187.58     79.82 o 
   7   7   0        3.82       29.33     82.21 o 
   8   7   0     1596.02     1658.36    200.19 o 
   9   7   0      623.14      726.20    167.32 o 
   0   8   0      989.08     1146.35    131.94 o 
   1   8   0     3277.83     2980.81    129.56 o 
   2   8   0     5367.07     4767.27    171.54 o 
   3   8   0        1.63       36.27     35.60 o 
   4   8   0     1298.57     1311.49    103.51 o 
   5   8   0     2891.11     3050.99    216.09 o 
   6   8   0      606.21      727.53    123.79 o 
   7   8   0      112.96      183.59     93.94 o 
   8   8   0        6.77       58.96    109.11 o 
   9   8   0        1.23      162.25    317.77 o 
   1   9   0       28.20      108.39     38.95 o 
   2   9   0     4368.72     4228.73    191.60 o 
   3   9   0      887.69      941.97     92.48 o 
   4   9   0      281.50      314.85     91.41 o 
   5   9   0      865.18      805.75    102.35 o 
   6   9   0      105.11      122.13     75.90 o 
   7   9   0       47.13       42.28    156.39 o 
   8   9   0      254.99      300.28    126.09 o 
   9   9   0      258.72      625.73    204.70 o 
   0  10   0     1778.37     1871.61    177.64 o 
   1  10   0      617.93      632.08     73.72 o 
   2  10   0     1591.83     1644.20    139.66 o 
   3  10   0      696.68      991.19    134.47 o 
   4  10   0      157.76      206.52     88.05 o 
   5  10   0      532.00      520.48    101.87 o 
   6  10   0       13.54       60.10     87.07 o 
   7  10   0      232.01      339.81    132.23 o 
   8  10   0      141.45      153.67    127.28 o 
   1  11   0      811.21     1169.05    140.29 o 
   3  11   0       14.60        1.54     54.98 o 
   4  11   0       58.05      104.97     71.27 o 
   5  11   0       81.78      140.98    125.04 o 
   6  11   0      128.41      180.93    104.28 o 
   7  11   0       31.66      203.21    109.24 o 
   8  11   0       18.19      132.42    127.80 o 
   0  12   0     1641.04     1605.96    258.72 o 
   2  12   0      827.39      650.48    137.89 o 
   3  12   0      143.37      204.16     75.50 o 
   4  12   0      219.30      239.96     80.60 o 
   5  12   0      641.71      489.02    125.62 o 
   6  12   0      178.00      174.61    109.51 o 
   7  12   0        4.16       66.08    105.13 o 
   2  13   0     1283.26     1425.89    190.97 o 
   3  13   0     1136.86     1063.59    143.21 o 
   4  13   0     1444.31     1513.81    206.28 o 
   5  13   0     1081.87     1080.78    187.74 o 
   6  13   0       86.17       28.09     91.92 o 
   7  13   0      227.71       67.64    119.54 o 
   0  14   0      905.14     1278.74    276.77 o 
   1  14   0     1164.51     1267.51    280.09 o 
   2  14   0      439.07      323.10    109.99 o 
   3  14   0       10.19       43.41     74.08 o 
   4  14   0      202.21      431.61    107.79 o 
   5  14   0      557.98      534.69    164.82 o 
   6  14   0      532.95      634.06    194.10 o 
   1  15   0      389.31      667.34    145.96 o 
   2  15   0      462.15      439.24    141.63 o 
   3  15   0      973.55      679.08    144.92 o 
   4  15   0      852.50      666.38    194.55 o 
   5  15   0       72.98      278.34    115.57 o 
   0  16   0      787.38      288.49    221.30 o 
   1  16   0      249.84      306.18    138.50 o 
   2  16   0        5.81        0.00    123.52 o 
   3  16   0      134.89      308.80    147.94 o 
   4  16   0       36.46      133.65    126.32 o 
   5  16   0       11.37       11.39    331.05 o 
   1  17   0      215.12      194.44    164.91 o 
   2  17   0      188.37      309.65    125.16 o 
   3  17   0      104.73      184.40    210.53 o 
   0  18   0       53.59       67.19    229.56 o 
   1  18   0       45.38      299.31    166.23 o 
 -10   1   1       59.43      236.36    127.29 o 
  -9   1   1        0.85       86.57     89.25 o 
  -8   1   1      110.04      160.05     85.21 o 
  -7   1   1      241.03      268.82     72.50 o 
  -6   1   1      135.90      157.05     48.09 o 
  -5   1   1        7.13       67.57     33.75 o 
  -4   1   1      853.50      946.74     81.12 o 
  -3   1   1     1444.68     1174.65     67.60 o 
  -2   1   1    14817.92    13113.17    325.99 o 
  -1   1   1     1654.89     1493.80     48.60 o 
   0   1   1     8667.54     8795.62    269.44 o 
   1   1   1      917.86      849.53     40.20 o 
   2   1   1     5064.71     5777.93    169.81 o 
   4   1   1      539.43      652.18     68.44 o 
   5   1   1        7.84       65.85     41.16 o 
   6   1   1     1928.59     2038.67    153.48 o 
   7   1   1      660.92      497.45     82.55 o 
   8   1   1        0.79        0.00     92.54 o 
   9   1   1       24.72      230.77    213.15 o 
  10   1   1       19.30      150.30    185.21 o 
 -10   2   1       56.61      314.21    136.57 o 
  -9   2   1        0.42      192.74    119.45 o 
  -8   2   1      965.97      946.95    139.32 o 
  -7   2   1     1975.32     1866.31    208.95 o 
  -6   2   1      103.68       84.48     55.38 o 
  -5   2   1      424.95      427.20     56.69 o 
  -4   2   1        0.01       30.27     27.72 o 
  -3   2   1     3555.36     3255.86    125.54 o 
  -2   2   1    16483.20    15926.80    394.55 o 
  -1   2   1    24434.46    25544.90    667.09 o 
   0   2   1      146.84      144.14     21.91 o 
   3   2   1        4.41       56.78     27.21 o 
   4   2   1     1223.20     1071.02     87.79 o 
   5   2   1      268.95      204.60     48.81 o 
   6   2   1     1509.68     1671.60    132.48 o 
   7   2   1     1369.23     1491.54    148.84 o 
   8   2   1      223.80      279.62    109.90 o 
   9   2   1      324.35      538.13    172.07 o 
  10   2   1      140.87      266.18    178.32 o 
 -10   3   1      191.26       59.94    117.51 o 
  -9   3   1      217.52      166.90    149.10 o 
  -8   3   1      534.37      448.19    125.20 o 
  -7   3   1       26.08       91.16     60.91 o 
  -6   3   1      234.24      156.26     55.01 o 
  -5   3   1     3868.28     3330.31    149.11 o 
  -4   3   1      465.82      384.68     54.57 o 
  -3   3   1       35.10      119.43     36.95 o 
  -2   3   1     3438.02     3128.10    107.36 o 
  -1   3   1       56.79       77.33     23.28 o 
   1   3   1     7486.86     8833.84    232.43 o 
   2   3   1     8648.97     7616.12    214.04 o 
   3   3   1     2872.45     2428.14    155.21 o 
   5   3   1      242.72      241.45     56.40 o 
   6   3   1     2849.93     2991.89    189.55 o 
   7   3   1     2235.14     2073.39    222.29 o 
   8   3   1      647.79      598.06    148.01 o 
   9   3   1       54.29      334.46    142.23 o 
  10   3   1        1.72        0.00    159.50 o 
 -10   4   1        5.79       18.62    152.59 o 
  -9   4   1      282.90      376.88    136.42 o 
  -8   4   1      149.26       35.03     92.63 o 
  -7   4   1      965.89      994.85    119.66 o 
  -6   4   1     3413.54     3287.42    192.14 o 
  -5   4   1       85.70      167.33     43.20 o 
  -4   4   1        2.61       38.64     33.93 o 
  -3   4   1      932.91     1036.30     80.65 o 
  -2   4   1     8300.87     7712.74    335.00 o 
  -1   4   1     3248.27     2988.88    105.23 o 
   1   4   1     1476.72     1580.73     74.25 o 
   2   4   1     1288.83     1461.08     73.25 o 
   3   4   1     4044.97     4324.34    150.66 o 
   5   4   1      895.49     1034.47     97.33 o 
   6   4   1      502.32      623.01    101.40 o 
   7   4   1       19.50      113.71     78.17 o 
   8   4   1      359.42      190.12    124.98 o 
   9   4   1      156.44      214.17    123.12 o 
 -10   5   1       26.30      344.30    142.99 o 
  -9   5   1      554.25      268.92    139.48 o 
  -8   5   1      186.36      167.82     99.84 o 
  -7   5   1      230.95      236.76     93.72 o 
  -6   5   1      222.69      357.43     74.23 o 
  -5   5   1     1514.08     1474.43    143.77 o 
  -4   5   1     2245.55     2168.87    124.43 o 
  -3   5   1       17.33       36.71     26.58 o 
  -2   5   1      176.15      132.70     32.07 o 
  -1   5   1      574.55      580.87     53.26 o 
   0   5   1     7895.75     7407.29    210.52 o 
   1   5   1      931.51      971.46     76.03 o 
   3   5   1     3959.11     3775.19    141.31 o 
   4   5   1      147.99      230.04     44.86 o 
   5   5   1     1740.08     1904.22    130.82 o 
   6   5   1      114.85      151.91     71.97 o 
   7   5   1     1128.18      915.14    138.76 o 
   8   5   1      480.19      818.09    166.23 o 
   9   5   1       28.84        0.00    115.70 o 
 -10   6   1       77.26      242.56    197.80 o 
  -9   6   1       35.28       19.18    123.55 o 
  -8   6   1       62.09        0.00     91.55 o 
  -7   6   1       19.43        0.00    123.49 o 
  -6   6   1      114.59      122.54    118.42 o 
  -5   6   1      366.95      482.97     69.83 o 
  -4   6   1      897.91     1179.62     91.73 o 
  -2   6   1     2420.82     2233.73    132.82 o 
  -1   6   1     1724.51     1874.78    113.90 o 
   0   6   1     2552.87     2831.15    108.06 o 
   2   6   1     1657.33     2111.29    100.35 o 
   3   6   1      230.37      363.58     55.82 o 
   4   6   1      151.04      238.60     51.96 o 
   5   6   1        4.51      127.66     59.96 o 
   6   6   1        4.93       78.29     86.19 o 
   7   6   1      309.09      214.64    101.88 o 
   8   6   1        1.60        0.00     90.02 o 
   9   6   1        5.46        0.00    142.36 o 
  -9   7   1        7.93       56.72    111.11 o 
  -8   7   1        7.19      141.04     92.45 o 
  -7   7   1       31.25      209.69     85.83 o 
  -6   7   1       32.15      102.63     69.18 o 
  -5   7   1      127.05       68.81     43.49 o 
  -4   7   1      111.61      187.89     60.04 o 
  -1   7   1      546.34      606.39     61.08 o 
   2   7   1      936.89     1103.44     82.50 o 
   3   7   1      566.27      622.34     65.38 o 
   4   7   1      146.88      266.60     62.93 o 
   5   7   1      423.91      589.36     92.69 o 
   6   7   1      381.53      471.91    102.23 o 
   7   7   1       23.93      101.83     82.68 o 
   8   7   1      579.36      680.78    131.69 o 
   9   7   1       38.61      147.16    151.62 o 
  -9   8   1       46.19      170.98    167.41 o 
  -8   8   1       28.38      147.76     97.87 o 
  -7   8   1      679.78      626.07    122.93 o 
  -6   8   1      742.69      692.93    117.28 o 
  -5   8   1       28.76      118.69     53.97 o 
  -3   8   1      519.78      597.41     68.69 o 
  -2   8   1     5170.33     5171.43    183.93 o 
   3   8   1     4394.82     4862.24    181.63 o 
   4   8   1       77.90      202.55     64.67 o 
   5   8   1     1238.01     1131.00    125.96 o 
   6   8   1      118.84      113.67     78.82 o 
   7   8   1      261.16      289.41    117.92 o 
   8   8   1       28.28      154.47    133.29 o 
   9   8   1       51.74       75.19    161.04 o 
  -9   9   1      283.51      470.23    190.28 o 
  -8   9   1      111.06      142.41    115.51 o 
  -7   9   1       10.27      109.20     84.23 o 
  -6   9   1        3.60        8.44     97.56 o 
  -5   9   1       30.84        0.00     52.08 o 
  -4   9   1     4479.42     4490.10    198.38 o 
  -3   9   1     5410.02     5650.36    266.55 o 
  -2   9   1     5123.52     6014.21    210.33 o 
   0   9   1     1278.44     1606.20    108.73 o 
   1   9   1     4923.39     5303.31    188.36 o 
   2   9   1     4302.65     4571.31    172.86 o 
   3   9   1      171.17      166.43     81.43 o 
   4   9   1      214.30      262.39     66.49 o 
   5   9   1       16.28       48.15     72.91 o 
   6   9   1        2.84       57.04     94.34 o 
   7   9   1      394.45      325.59    161.50 o 
   8   9   1      434.58      471.10    163.12 o 
  -8  10   1      468.27      456.68    141.96 o 
  -7  10   1     1013.84      885.80    187.33 o 
  -6  10   1      406.44      469.37     98.70 o 
  -5  10   1       70.12      109.46     62.31 o 
  -4  10   1       67.67       95.73     50.46 o 
  -3  10   1     1381.11     1284.70    109.34 o 
  -2  10   1     5257.04     5138.57    195.07 o 
  -1  10   1      685.39      913.53     88.13 o 
   1  10   1       28.22       73.21     41.43 o 
   2  10   1      238.51      336.60     76.48 o 
   3  10   1      852.25     1053.09    106.28 o 
   4  10   1     1586.07     1353.81    162.46 o 
   5  10   1      980.30      816.66    133.32 o 
   6  10   1       94.27      133.79    100.62 o 
   7  10   1       12.45        0.00     96.87 o 
   8  10   1       86.10       46.80    116.12 o 
  -8  11   1       42.45        0.00    107.30 o 
  -7  11   1      147.92      257.83    111.96 o 
  -6  11   1       36.82       61.13     94.02 o 
  -5  11   1        4.34       81.92     86.17 o 
  -4  11   1      188.35      200.77     60.41 o 
  -3  11   1     9266.62     8609.22    454.09 o 
  -2  11   1     1071.00     1295.49    110.53 o 
  -1  11   1      905.95     1035.01     94.19 o 
   0  11   1       56.32      145.11     50.35 o 
   1  11   1     3416.45     3601.14    169.17 o 
   2  11   1     3649.98     3532.44    255.77 o 
   3  11   1      158.27      204.73     76.60 o 
   4  11   1       30.39      107.73     68.57 o 
   5  11   1        7.04       90.97     84.06 o 
   6  11   1      949.46      731.13    168.11 o 
   7  11   1      534.44      456.41    146.26 o 
   8  11   1      101.12        0.00    109.90 o 
  -8  12   1      170.43      363.87    139.73 o 
  -7  12   1      434.23      514.82    196.41 o 
  -6  12   1       59.20      202.00    117.63 o 
  -5  12   1        0.70        0.00    102.87 o 
  -4  12   1        4.51       89.80     66.95 o 
  -3  12   1     1849.01     1789.42    184.94 o 
  -1  12   1      442.36      595.46     82.94 o 
   0  12   1      442.87      562.57    130.71 o 
   1  12   1      430.80      580.62     87.43 o 
   2  12   1      111.73      179.59     78.53 o 
   3  12   1      672.57      598.19    109.27 o 
   4  12   1     1655.82     1435.95    175.46 o 
   5  12   1      244.29      288.30    126.06 o 
   6  12   1        9.66        0.00     95.60 o 
   7  12   1        0.55      122.91    111.48 o 
  -7  13   1       14.17       97.86    108.17 o 
  -6  13   1        8.15      191.77    103.78 o 
  -5  13   1       18.91        0.00    110.92 o 
  -4  13   1        0.62       17.12     68.94 o 
  -3  13   1       34.75      186.15     76.85 o 
  -2  13   1     1093.00      930.20    132.23 o 
  -1  13   1      294.11      185.45     80.77 o 
   0  13   1       80.42      101.55     64.16 o 
   1  13   1       26.95      174.38     75.88 o 
   2  13   1       18.62      147.85    129.81 o 
   3  13   1       64.89      113.57     84.16 o 
   4  13   1       38.68       50.37     85.12 o 
   5  13   1       57.81       74.25     96.62 o 
   6  13   1        7.80        0.00    135.27 o 
   7  13   1       73.02      213.64    123.89 o 
  -6  14   1        0.67       29.70    104.69 o 
  -5  14   1      206.48      102.00     88.75 o 
  -4  14   1        5.41      102.63     84.09 o 
  -3  14   1       58.52       45.16     88.75 o 
  -2  14   1      100.77      263.89    119.02 o 
  -1  14   1       10.45       34.03     79.66 o 
   0  14   1      605.05      923.06    170.52 o 
   1  14   1      296.88      351.63    161.16 o 
   2  14   1       85.57      196.99     84.02 o 
   3  14   1      194.65      126.79     86.54 o 
   4  14   1       54.03      213.84     97.70 o 
   5  14   1        3.72        0.00     88.96 o 
   6  14   1       29.34        0.00    102.25 o 
  -6  15   1       56.05      193.48    144.85 o 
  -5  15   1      659.38      157.38    206.49 o 
  -4  15   1      484.89      370.90    126.01 o 
  -3  15   1      505.86      671.82    153.21 o 
  -2  15   1        0.41      254.37    111.37 o 
  -1  15   1        2.73        0.00     80.17 o 
   0  15   1      257.22      309.93    120.36 o 
   1  15   1      488.65      678.13    200.86 o 
   2  15   1     1731.45     1456.76    329.81 o 
   3  15   1      792.02      802.45    138.36 o 
   4  15   1       41.96      152.02     93.63 o 
   5  15   1      170.69      377.56    129.03 o 
  -5  16   1       51.86       82.92    138.13 o 
  -4  16   1      100.78      138.62    226.10 o 
  -3  16   1        6.29      210.17    132.36 o 
  -2  16   1      890.49      805.69    166.31 o 
  -1  16   1     1145.28     1482.51    284.24 o 
   0  16   1      711.62      925.93    233.90 o 
   1  16   1       13.16      119.20    103.98 o 
   2  16   1      149.84      115.11    150.89 o 
   3  16   1      414.98      344.17    128.10 o 
   4  16   1      398.22      598.24    234.38 o 
  -4  17   1      527.29      248.61    154.84 o 
  -3  17   1      265.45      194.90    115.49 o 
  -2  17   1       73.74      138.51    283.21 o 
  -1  17   1       11.50        0.00    132.80 o 
   0  17   1      229.89      190.76    198.71 o 
   1  17   1      349.55      359.10    157.37 o 
   2  17   1      204.83      169.97    171.17 o 
   3  17   1      363.49      363.07    138.97 o 
  -2  18   1      748.27      768.95    224.56 o 
  -1  18   1      623.76      597.69    182.73 o 
   0  18   1      254.11        0.00    145.12 o 
   1  18   1       14.87      237.71    196.89 o 
 -10   0   2       90.86      348.46    161.26 o 
  -9   0   2      402.76      249.39    147.21 o 
  -8   0   2      844.75      906.27    262.67 o 
  -7   0   2      423.45      519.60    131.30 o 
  -6   0   2     2593.27     2781.80    202.20 o 
  -5   0   2     5461.59     5115.61    250.38 o 
  -4   0   2      136.05      204.95     48.99 o 
  -2   0   2    73599.36    72267.47   2357.30 o 
  -1   0   2    17109.56    16204.29    544.51 o 
   0   0   2     9071.69     7774.38    274.52 o 
   1   0   2     9637.84    11005.18    395.50 o 
   2   0   2     7203.30     6637.25    273.95 o 
   3   0   2     3141.35     2977.66    193.75 o 
   4   0   2     4020.32     3936.40    256.94 o 
   5   0   2        3.75        0.00     49.77 o 
   6   0   2      577.54      539.70    158.15 o 
   7   0   2       61.37      176.45     90.94 o 
   8   0   2      732.40      760.77    287.37 o 
   9   0   2       74.94      406.13    269.44 o 
 -10   1   2      142.04      255.87    127.64 o 
  -9   1   2       77.04      223.26    104.79 o 
  -8   1   2        1.70       37.80     71.99 o 
  -7   1   2      177.25      248.95     82.28 o 
  -6   1   2    10703.71     9861.07    305.75 o 
  -5   1   2     5265.81     4528.95    162.10 o 
  -4   1   2       89.72       62.57     36.24 o 
  -3   1   2     1193.50     1251.27     76.61 o 
  -1   1   2     7522.36     7312.77    184.16 o 
   0   1   2     8522.78     8362.45    207.77 o 
   2   1   2    11199.21    11485.79    305.43 o 
   3   1   2      249.43      325.48     45.68 o 
   4   1   2       34.10      102.14     36.69 o 
   5   1   2      501.72      548.67     69.75 o 
   6   1   2      573.71      498.50     78.94 o 
   7   1   2      144.32      216.47     68.71 o 
   8   1   2      270.49      340.88    113.53 o 
   9   1   2       63.65      191.42    141.32 o 
 -10   2   2      156.66      143.27    125.08 o 
  -9   2   2      148.44      391.56    115.14 o 
  -8   2   2       18.27       45.43     72.67 o 
  -7   2   2      704.40      803.00    106.37 o 
  -6   2   2      318.83      332.73     57.19 o 
  -5   2   2      345.68      501.04     68.12 o 
  -4   2   2     2785.07     2545.50    134.02 o 
  -2   2   2     6105.90     4944.86    143.40 o 
  -1   2   2     5411.19     5806.89    252.84 o 
   0   2   2     1278.23     1150.57     53.59 o 
   3   2   2       66.27      154.01     35.02 o 
   4   2   2     1303.86     1362.78    103.91 o 
   5   2   2     2029.36     2514.28    152.43 o 
   6   2   2      238.84      288.41     64.89 o 
   7   2   2      270.14      290.35     82.21 o 
   8   2   2       81.84      232.47    107.92 o 
   9   2   2      332.63      156.86    200.42 o 
 -10   3   2        1.72        0.00    114.24 o 
  -9   3   2      213.23      342.25    130.14 o 
  -8   3   2        0.04        0.00     88.47 o 
  -7   3   2      655.72      758.20    122.66 o 
  -6   3   2      405.20      420.64     72.44 o 
  -5   3   2      776.13      810.92     74.35 o 
  -4   3   2      365.72      323.04     43.19 o 
  -3   3   2     3829.12     3489.81    122.29 o 
  -2   3   2    21887.07    18212.34    454.66 o 
   0   3   2    21714.60    22307.85    594.13 o 
   1   3   2    18881.54    17221.84    474.69 o 
   2   3   2    15695.65    16790.46    427.17 o 
   3   3   2     3720.75     4554.34    157.21 o 
   4   3   2     3366.09     3215.81    141.75 o 
   5   3   2      869.37      889.53     99.38 o 
   6   3   2        0.03       82.85     64.57 o 
   7   3   2       32.99        0.00     69.50 o 
   8   3   2       98.32      220.35    165.06 o 
   9   3   2       35.52      217.38    120.82 o 
 -10   4   2       18.88      189.26    134.00 o 
  -9   4   2        0.73      116.67    116.70 o 
  -8   4   2      446.92      313.37    120.04 o 
  -7   4   2      435.65      488.13    101.44 o 
  -6   4   2      259.07      176.89     62.50 o 
  -5   4   2        3.19       70.99     34.69 o 
  -4   4   2      294.82      348.60     46.67 o 
  -3   4   2     2226.87     2232.90     99.64 o 
  -2   4   2     1058.86     1165.77     81.56 o 
  -1   4   2    23039.16    24221.41    591.96 o 
   0   4   2    23636.37    27843.22    664.58 o 
   1   4   2       65.17       87.33     22.09 o 
   3   4   2     3255.86     2620.33    160.81 o 
   4   4   2      331.36      415.24     56.37 o 
   5   4   2     1793.02     1781.90    128.58 o 
   6   4   2      163.89      322.53     83.41 o 
   7   4   2       98.92      113.22     86.39 o 
   8   4   2      140.69      359.05    107.43 o 
   9   4   2        5.04       68.85    126.98 o 
 -10   5   2       43.65       39.92    157.84 o 
  -9   5   2        0.39        0.00    113.36 o 
  -8   5   2       37.91      283.69    113.21 o 
  -7   5   2       10.65       73.63     62.11 o 
  -6   5   2      872.88     1012.94    111.19 o 
  -5   5   2     1733.54     2028.42    138.88 o 
  -4   5   2     2741.47     2598.11    121.18 o 
  -2   5   2      886.68      986.06     73.22 o 
  -1   5   2     2564.19     2940.22    112.79 o 
   0   5   2     6195.49     6545.53    189.65 o 
   2   5   2      853.55      959.40     80.43 o 
   4   5   2      274.45      341.43     50.64 o 
   5   5   2      434.10      581.64     94.73 o 
   6   5   2      541.82      543.50     98.61 o 
   7   5   2      966.34      969.50    148.92 o 
   8   5   2       29.83       41.60     86.65 o 
   9   5   2      137.14        4.83    125.89 o 
 -10   6   2       95.45       64.25    134.38 o 
  -9   6   2      135.87      205.80    204.54 o 
  -8   6   2      338.72      413.65    128.37 o 
  -7   6   2     1418.32     1279.75    164.38 o 
  -6   6   2      244.56      327.92     72.60 o 
  -5   6   2     1878.09     2104.94    134.56 o 
  -4   6   2     2022.17     2229.97    144.28 o 
  -3   6   2     3276.12     2803.60    126.10 o 
  -2   6   2     3391.41     3498.49    207.74 o 
  -1   6   2      528.78      608.81     58.40 o 
   0   6   2     6146.63     5584.97    173.35 o 
   1   6   2     2707.37     2671.66    108.23 o 
   2   6   2     9912.82     9503.36    270.76 o 
   3   6   2     8922.29     8326.15    275.93 o 
   4   6   2     2085.63     1995.25    155.00 o 
   5   6   2     2252.49     2455.37    277.16 o 
   6   6   2      194.79      252.93     78.63 o 
   7   6   2      234.87      148.31     86.80 o 
   8   6   2      226.07      208.57    102.50 o 
   9   6   2      600.23      292.92    174.80 o 
 -10   7   2      301.78        9.50    289.04 o 
  -9   7   2       72.24      101.84    115.03 o 
  -8   7   2      296.41      356.59    132.05 o 
  -7   7   2      518.27      631.08    122.76 o 
  -6   7   2      122.48      154.75     68.27 o 
  -5   7   2     4893.28     4302.94    185.35 o 
  -4   7   2     4579.74     4089.33    221.87 o 
  -3   7   2      203.51      264.27     50.08 o 
  -2   7   2      113.50      182.47     38.12 o 
  -1   7   2     6926.63     6424.06    205.21 o 
   0   7   2    19874.21    21257.41    541.14 o 
   1   7   2     6282.57     6147.82    194.15 o 
   2   7   2      822.78      973.24     76.98 o 
   3   7   2     2503.42     2377.72    122.35 o 
   5   7   2      853.25      818.00    127.70 o 
   6   7   2      612.68      704.72    124.35 o 
   7   7   2      928.47     1116.66    201.56 o 
   8   7   2      513.23      521.81    152.85 o 
   9   7   2       29.58      470.65    202.25 o 
  -9   8   2      261.90      164.71    129.65 o 
  -8   8   2      326.72      300.79    106.14 o 
  -7   8   2      128.44      204.21     84.24 o 
  -6   8   2      310.37      262.40     79.94 o 
  -5   8   2        5.22       78.72     48.15 o 
  -4   8   2     1568.23     1648.13    119.46 o 
  -3   8   2     1883.95     2260.59    133.87 o 
  -2   8   2     2974.34     3076.94    147.78 o 
  -1   8   2     2363.61     2548.03    129.88 o 
   0   8   2     2562.76     2798.07    136.73 o 
   2   8   2     1231.06     1248.36     88.73 o 
   3   8   2     3421.04     3570.19    183.94 o 
   4   8   2     2280.65     2344.81    173.90 o 
   5   8   2      596.67      642.29    100.70 o 
   6   8   2       23.56      125.35    195.27 o 
   7   8   2        2.87        2.17    110.56 o 
   8   8   2       64.68       53.38    153.11 o 
  -9   9   2        7.14      124.99    196.59 o 
  -8   9   2      108.59      244.80     99.95 o 
  -7   9   2      107.86      112.45     87.77 o 
  -6   9   2      145.63      199.46     79.44 o 
  -5   9   2      195.38      194.26     61.01 o 
  -4   9   2     3113.98     3198.40    153.92 o 
  -3   9   2      605.52      749.74     82.03 o 
  -2   9   2     2430.38     2720.12    149.71 o 
  -1   9   2     2689.77     2828.77    160.55 o 
   3   9   2     1271.66     1144.45    113.74 o 
   4   9   2     2052.96     1673.70    247.09 o 
   5   9   2       91.82       74.10     73.56 o 
   6   9   2      558.52      702.16    148.44 o 
   7   9   2       76.80      112.69    102.61 o 
   8   9   2      177.91      218.35    222.52 o 
  -9  10   2       48.60      110.96    169.27 o 
  -8  10   2      320.65      286.90    124.03 o 
  -7  10   2       19.49      133.41     88.53 o 
  -6  10   2       38.62       30.05     71.41 o 
  -5  10   2      734.46      841.08    121.91 o 
  -4  10   2      466.48      509.87     69.73 o 
  -2  10   2     1046.86     1333.58    104.20 o 
  -1  10   2      969.41     1192.57    106.62 o 
   1  10   2      304.76      493.32     85.79 o 
   2  10   2      508.97      576.85    103.60 o 
   3  10   2     1071.18     1171.31    149.05 o 
   4  10   2       75.41       16.42     73.72 o 
   5  10   2      465.16      382.87    111.03 o 
   6  10   2       69.95       15.19     97.39 o 
   7  10   2       57.83        0.00    106.84 o 
   8  10   2       20.71       81.47    131.69 o 
  -8  11   2      126.41      179.22    124.85 o 
  -7  11   2       59.38       23.48    102.24 o 
  -6  11   2       70.37        0.00     84.92 o 
  -5  11   2       65.80       63.62     61.56 o 
  -4  11   2       23.08      146.38     81.76 o 
  -2  11   2       15.82      131.50     87.99 o 
  -1  11   2      403.93      607.24     96.14 o 
   2  11   2      170.11      136.80     76.19 o 
   3  11   2      172.03      319.28     90.39 o 
   4  11   2      498.49      606.36    106.70 o 
   5  11   2      234.17      249.83     93.74 o 
   6  11   2        3.01      182.43    124.12 o 
   7  11   2        7.74       86.09    108.32 o 
  -8  12   2       77.38       93.38    163.80 o 
  -7  12   2        1.37        0.00    101.41 o 
  -6  12   2        6.33       17.95     98.48 o 
  -5  12   2       95.62      124.14     79.13 o 
  -4  12   2       69.99      103.02     58.94 o 
  -3  12   2     2640.08     2492.07    199.17 o 
  -2  12   2      904.16     1129.08    107.37 o 
  -1  12   2     1788.26     2378.68    180.07 o 
   0  12   2      568.76      791.32    195.87 o 
   1  12   2      531.72      831.45    130.71 o 
   3  12   2      769.81      768.42    118.62 o 
   4  12   2     2416.06     1759.25    195.63 o 
   5  12   2      176.33      446.35    113.34 o 
   6  12   2      158.86      261.57    124.18 o 
   7  12   2      186.33      176.33    134.72 o 
  -7  13   2      110.08      258.72    136.22 o 
  -6  13   2     1340.63     1263.67    201.44 o 
  -5  13   2      611.45      536.78    128.69 o 
  -4  13   2      176.60      177.77     81.20 o 
  -3  13   2       83.47      111.58     83.26 o 
  -2  13   2      230.51      334.73     74.57 o 
  -1  13   2       18.82        0.00     59.59 o 
   0  13   2      314.73      548.56    111.31 o 
   1  13   2      350.98      413.45    115.46 o 
   2  13   2      169.57      156.24     78.66 o 
   5  13   2      610.22      508.97    246.07 o 
   6  13   2      431.18      200.23    113.00 o 
  -7  14   2      277.82      370.87    122.10 o 
  -6  14   2        1.41      163.26    107.29 o 
  -5  14   2       15.74       45.91    122.18 o 
  -4  14   2      400.53      321.00    112.82 o 
  -3  14   2      815.26      761.76    154.33 o 
  -2  14   2      357.35      490.32    134.66 o 
  -1  14   2     2146.50     2295.84    311.06 o 
   0  14   2      780.07      810.98    169.05 o 
   1  14   2       63.04      149.04     86.03 o 
   2  14   2       20.23      170.76     89.48 o 
   3  14   2      542.04      726.25    138.14 o 
   4  14   2     1786.59     1579.10    199.31 o 
   5  14   2      374.37      243.69    175.60 o 
   6  14   2       13.54      162.41    122.52 o 
  -6  15   2      183.14      238.73    139.91 o 
  -5  15   2      366.59      438.87    157.68 o 
  -4  15   2      371.21      289.29    140.78 o 
  -3  15   2       44.91        0.00    107.06 o 
  -2  15   2       70.15      113.29    107.57 o 
  -1  15   2       64.70        0.00     91.81 o 
   0  15   2      905.02      666.95    154.71 o 
   1  15   2      485.40      534.66    145.14 o 
   3  15   2       41.21        0.00     82.03 o 
   4  15   2      103.40      175.17    105.51 o 
   5  15   2      495.30      656.58    166.98 o 
  -5  16   2        2.22      198.89    247.60 o 
  -4  16   2        2.12        0.00    118.49 o 
  -3  16   2      468.15      449.99    159.75 o 
  -2  16   2     1514.16     1136.18    269.75 o 
  -1  16   2       11.56      347.60    162.90 o 
   0  16   2       43.44      329.74    146.49 o 
   1  16   2        0.11      176.67    119.76 o 
   2  16   2       14.71       23.07    104.40 o 
   3  16   2        4.98      148.08    123.33 o 
   4  16   2      284.68      299.66    113.11 o 
  -4  17   2        0.86      112.57    140.80 o 
  -3  17   2        0.11      215.98    120.90 o 
  -2  17   2      109.11        0.00    141.57 o 
  -1  17   2        0.00      176.34    147.49 o 
   0  17   2      227.68      393.01    165.16 o 
   1  17   2       58.32      238.46    114.41 o 
   2  17   2        0.16        0.00    174.88 o 
   3  17   2        7.80      182.48    128.80 o 
  -2  18   2        0.93       23.66    160.54 o 
  -1  18   2        6.67      150.73    174.05 o 
   0  18   2        0.44        0.00    132.28 o 
   1  18   2        9.67       80.18    118.45 o 
 -11   1   3       37.29      159.38    123.55 o 
 -10   1   3        0.06      109.62     98.64 o 
  -9   1   3      336.28      546.94    112.31 o 
  -8   1   3       38.07      167.94     79.53 o 
  -7   1   3      271.92      201.03     73.48 o 
  -6   1   3     1550.76     1594.53    101.67 o 
  -5   1   3       12.69       36.13     31.26 o 
  -4   1   3     3371.87     2851.75    104.92 o 
  -2   1   3    20201.09    22583.44    822.36 o 
   0   1   3     1346.41     1188.59     61.65 o 
   2   1   3     3463.10     3725.01    140.15 o 
   3   1   3     1857.72     2229.45    116.21 o 
   4   1   3      329.86      336.33     57.09 o 
   5   1   3      983.89     1191.97    106.71 o 
   6   1   3      645.36      619.77     88.93 o 
   7   1   3       61.71      143.63     70.92 o 
   8   1   3       29.21       76.01    131.95 o 
   9   1   3       23.67        0.00    198.34 o 
 -11   2   3       15.29       91.85    141.45 o 
 -10   2   3       31.71      147.38    111.13 o 
  -9   2   3      368.43      498.48    117.82 o 
  -8   2   3      422.79      285.94     89.09 o 
  -7   2   3      157.76      124.08     72.99 o 
  -6   2   3      292.25      352.81     63.27 o 
  -5   2   3     3799.19     3077.27    133.31 o 
  -4   2   3     2573.66     2374.08    103.35 o 
  -3   2   3    11980.81    10036.53    269.92 o 
  -2   2   3    11056.76     8815.95    233.14 o 
  -1   2   3       54.87       84.54     16.81 o 
   0   2   3    16329.21    15826.12    431.05 o 
   1   2   3     6288.98     7652.07    207.53 o 
   2   2   3      500.93      633.56     56.95 o 
   3   2   3     4056.75     3510.27    138.38 o 
   4   2   3      100.95      176.27     42.29 o 
   7   2   3      726.90      737.16    112.96 o 
   8   2   3      659.89      796.34    167.34 o 
   9   2   3      132.06      229.30    150.89 o 
 -10   3   3       22.67      286.42    145.56 o 
  -9   3   3      142.88      184.30    112.24 o 
  -8   3   3      195.19      110.15     78.10 o 
  -7   3   3     3395.22     3255.74    195.65 o 
  -6   3   3     2083.10     1972.85    144.24 o 
  -4   3   3      363.61      404.74     45.50 o 
  -3   3   3      608.25      641.87     58.23 o 
  -2   3   3    10838.13    10308.97    274.70 o 
  -1   3   3     2743.19     2611.26    164.43 o 
   0   3   3     6042.29     5329.28    172.67 o 
   1   3   3     8449.15     8590.58    263.27 o 
   3   3   3     2725.55     3438.33    163.46 o 
   4   3   3     1994.09     2014.38    125.25 o 
   5   3   3     2088.92     2261.05    148.08 o 
   6   3   3     2940.32     2877.57    214.16 o 
   8   3   3       85.62      125.59    146.62 o 
   9   3   3      114.04       55.32    164.53 o 
 -10   4   3      208.76      297.93    137.80 o 
  -9   4   3      360.38      594.34    151.01 o 
  -8   4   3      852.09      753.40    135.79 o 
  -7   4   3      423.50      613.90     96.23 o 
  -6   4   3      266.39      384.03     70.91 o 
  -5   4   3     4367.56     3998.23    155.56 o 
  -4   4   3      915.53      918.28     72.99 o 
  -3   4   3     6624.87     5435.65    174.12 o 
  -2   4   3     1204.51     1221.86     73.06 o 
  -1   4   3     1871.50     2105.09    168.60 o 
   0   4   3       87.89      115.14     32.08 o 
   1   4   3    15918.49    16568.96    468.82 o 
   2   4   3    31590.79    33575.50    911.45 o 
   3   4   3     2132.60     2001.55    104.19 o 
   4   4   3      797.83      817.71     78.42 o 
   5   4   3      234.15      337.16     78.79 o 
   6   4   3     5265.33     4343.07    263.26 o 
   7   4   3     1931.57     1440.76    177.17 o 
   8   4   3      672.67      619.44    131.88 o 
   9   4   3      198.96      267.62    163.15 o 
 -10   5   3       32.19      263.79    131.43 o 
  -9   5   3       26.13       91.68    116.08 o 
  -8   5   3      708.23      797.73    153.20 o 
  -7   5   3      473.15      565.53     90.59 o 
  -6   5   3       14.66        5.42     48.20 o 
  -5   5   3     2591.60     2619.59    137.29 o 
  -4   5   3      384.46      418.10     54.38 o 
  -3   5   3      724.45      671.21     64.55 o 
  -2   5   3     1393.90     1308.06    111.92 o 
  -1   5   3      216.63      304.14     52.12 o 
   0   5   3     3746.36     3403.93    127.17 o 
   1   5   3     1288.70     1454.66     83.59 o 
   2   5   3     1224.49     1372.33    101.63 o 
   4   5   3     1377.57     1761.47    148.81 o 
   5   5   3      978.53      845.77    112.06 o 
   7   5   3      396.30      493.49    115.74 o 
   8   5   3        0.42       64.08     93.08 o 
   9   5   3       36.12      224.65    160.06 o 
 -10   6   3       69.19      361.12    134.99 o 
  -9   6   3       15.65       52.78    145.41 o 
  -8   6   3        3.88      112.73     98.65 o 
  -7   6   3      103.06      276.06     75.89 o 
  -6   6   3       35.13       91.84     51.20 o 
  -5   6   3      164.92      222.56     49.30 o 
  -4   6   3      947.23     1058.47     86.94 o 
  -3   6   3     4464.74     3688.29    145.34 o 
  -2   6   3      318.06      242.78     42.79 o 
  -1   6   3     8791.81     8521.06    254.21 o 
   1   6   3      400.94      510.62     41.92 o 
   2   6   3     3523.97     3451.48    196.39 o 
   3   6   3       34.64       98.14     46.83 o 
   4   6   3      448.80      430.58     81.38 o 
   5   6   3      127.20      102.06     63.48 o 
   6   6   3     1522.81     1716.02    171.37 o 
   7   6   3      469.90      369.53    110.82 o 
   8   6   3      294.82      597.10    157.32 o 
   9   6   3       78.86       37.23    145.68 o 
 -10   7   3        0.48      160.87    143.37 o 
  -9   7   3       35.44       83.71    116.46 o 
  -8   7   3        0.52        0.00     90.90 o 
  -7   7   3       16.66       15.86     67.20 o 
  -6   7   3      181.44      157.84     61.17 o 
  -5   7   3      108.79      177.84     47.88 o 
  -4   7   3      565.37      573.85     67.35 o 
  -3   7   3     2905.46     2894.40    132.87 o 
  -2   7   3      588.80      694.27     69.81 o 
   2   7   3       35.68      108.06     52.39 o 
   3   7   3      431.19      438.95     73.69 o 
   5   7   3        3.39      104.63     60.99 o 
   6   7   3      437.47      461.41    124.26 o 
   7   7   3       96.50      140.11    113.29 o 
   8   7   3       58.67        0.00    199.52 o 
 -10   8   3      128.19      218.22    144.03 o 
  -9   8   3      149.99      167.35    130.26 o 
  -8   8   3      142.60      155.37     86.94 o 
  -7   8   3      349.83      392.91    114.10 o 
  -6   8   3      376.76      359.57     75.33 o 
  -3   8   3     2159.84     2488.44    221.20 o 
  -2   8   3     1674.72     1781.73    113.57 o 
  -1   8   3      737.78      967.64     79.34 o 
   0   8   3     2477.62     2294.64    184.79 o 
   1   8   3     2365.30     2601.09    118.18 o 
   2   8   3     4712.23     5443.83    214.04 o 
   4   8   3        0.41        0.00     64.49 o 
   5   8   3        7.87       60.16     75.76 o 
   6   8   3      322.96      547.01    145.54 o 
   8   8   3        1.18       90.22    126.14 o 
  -9   9   3       87.53       90.31    123.35 o 
  -8   9   3      145.07       54.14    100.55 o 
  -7   9   3      175.57      141.60     78.37 o 
  -6   9   3      320.30      341.14     86.38 o 
  -5   9   3     1278.71     1053.21    111.06 o 
  -4   9   3      906.28      867.58     82.18 o 
  -3   9   3     1245.69     1348.16    120.53 o 
  -2   9   3      719.34      690.63     73.53 o 
  -1   9   3     1996.37     2258.26    126.55 o 
   0   9   3     1833.98     2151.00    127.73 o 
   2   9   3       52.59        8.46     57.06 o 
   3   9   3      131.99      267.64     86.39 o 
   4   9   3     1225.74     1221.36    158.27 o 
   5   9   3      792.98      853.62    145.36 o 
   6   9   3      790.60      545.96    142.37 o 
   7   9   3      378.18      450.89    150.00 o 
   8   9   3       94.62      295.04    137.96 o 
  -9  10   3      522.76      597.13    394.08 o 
  -7  10   3       45.48       34.20     77.03 o 
  -6  10   3       17.40      179.35     75.38 o 
  -5  10   3       21.48       20.54     63.25 o 
  -4  10   3     5171.23     4210.67    186.08 o 
  -3  10   3     2638.00     2425.23    170.32 o 
  -2  10   3      656.90      745.16     78.51 o 
   0  10   3     2642.33     2949.09    183.84 o 
   1  10   3     3177.22     3380.46    239.88 o 
   2  10   3     1838.68     2340.49    213.19 o 
   3  10   3      405.55      502.45     98.63 o 
   4  10   3       24.14      103.08     70.58 o 
   5  10   3      198.93      186.89     92.48 o 
   6  10   3      141.09      310.25    125.98 o 
   7  10   3      211.27      344.08    137.11 o 
  -8  11   3      107.63      158.65    111.88 o 
  -7  11   3      261.47      328.21     97.24 o 
  -6  11   3      354.57      242.26     80.25 o 
  -5  11   3     1535.45     1458.25    161.00 o 
  -4  11   3      135.88      308.20     76.12 o 
  -3  11   3      961.71      997.59     99.62 o 
  -2  11   3     4692.30     4434.06    199.49 o 
  -1  11   3     1903.69     2070.15    163.74 o 
   0  11   3      811.50      899.33    106.29 o 
   1  11   3     1779.21     1672.42    198.31 o 
   2  11   3      175.12      147.35     74.07 o 
   3  11   3      949.13      891.47    167.41 o 
   4  11   3     1020.96     1022.54    149.04 o 
   5  11   3     3164.89     2878.02    278.29 o 
   6  11   3      770.95      518.55    156.14 o 
   7  11   3       23.12       34.50    126.19 o 
  -8  12   3      154.59      124.31    113.90 o 
  -7  12   3      335.86      479.30    140.30 o 
  -6  12   3       90.50       71.00     86.29 o 
  -5  12   3      158.47      162.01     70.51 o 
  -4  12   3      151.50      309.19     86.26 o 
  -3  12   3       39.83       85.27     65.86 o 
  -2  12   3      420.22      403.42     75.98 o 
  -1  12   3     1258.26     1640.54    146.89 o 
   0  12   3      353.93      533.17    112.76 o 
   1  12   3     1401.11     1283.94    161.88 o 
   2  12   3     1216.82     1019.09    149.18 o 
   3  12   3     1043.82      957.69    188.79 o 
   4  12   3       15.60       11.36     75.52 o 
   5  12   3       50.43      171.99     99.20 o 
   6  12   3        4.18        0.00     97.29 o 
   7  12   3       10.21      161.41    121.46 o 
  -7  13   3      154.08      104.87    106.41 o 
  -6  13   3       77.89      116.33    103.02 o 
  -5  13   3       72.18      194.91     87.42 o 
  -3  13   3      718.10      596.50    131.62 o 
  -2  13   3      685.48      666.89    113.39 o 
  -1  13   3      409.09      641.05     99.93 o 
   0  13   3       55.84      249.35     87.65 o 
   1  13   3       77.66      148.75    109.95 o 
   2  13   3       41.90      125.27     74.69 o 
   3  13   3       29.34      215.80     86.34 o 
   4  13   3      198.43      235.57    104.37 o 
   5  13   3      386.12      237.99    189.92 o 
   6  13   3      270.88      272.92    138.84 o 
  -7  14   3       13.35       71.34    101.98 o 
  -6  14   3       27.94      107.13    120.04 o 
  -5  14   3       69.90      228.11    131.14 o 
  -4  14   3      717.04      427.98    387.27 o 
  -3  14   3        1.26        0.00     81.62 o 
  -2  14   3      477.32      567.70    161.66 o 
  -1  14   3      135.77      395.98    103.60 o 
   0  14   3      264.73      364.33     94.97 o 
   1  14   3       93.39      170.00     87.47 o 
   2  14   3      197.17      247.53     95.04 o 
   3  14   3       50.13       20.38     88.14 o 
   4  14   3       10.34       63.82     77.47 o 
   5  14   3       18.31      166.34    107.93 o 
  -6  15   3       18.36      240.35    154.79 o 
  -4  15   3       29.17        0.00     96.55 o 
  -3  15   3      256.57       85.48     95.83 o 
  -2  15   3        4.36      171.94     97.46 o 
  -1  15   3      673.25     1100.40    400.81 o 
   0  15   3      509.58      879.84    180.84 o 
   1  15   3      794.36      799.89    199.20 o 
   2  15   3        7.69       43.94     97.31 o 
   3  15   3       61.14      174.68    114.34 o 
   5  15   3      201.75      363.05    135.06 o 
  -5  16   3       83.28        0.00    136.11 o 
  -4  16   3     1000.26      687.44    187.38 o 
  -3  16   3      797.58      544.05    137.48 o 
  -2  16   3      467.72      619.63    255.00 o 
  -1  16   3      248.20      221.83    131.90 o 
   0  16   3       40.74      106.85    128.59 o 
   1  16   3      355.89      294.50    160.74 o 
   3  16   3      602.74      573.44    129.05 o 
   4  16   3      152.49      152.54    112.71 o 
  -4  17   3       29.41      250.17    316.36 o 
  -3  17   3      261.06      430.79    254.67 o 
  -2  17   3      160.18      316.79    270.48 o 
  -1  17   3      831.97      646.59    214.11 o 
   0  17   3      423.81      463.72    140.74 o 
   1  17   3       22.47      117.75    128.44 o 
   2  17   3       30.84      169.41    131.40 o 
  -1  18   3      119.68      397.29    162.56 o 
 -11   0   4       42.09        0.00    356.02 o 
 -10   0   4       35.15        0.00    156.60 o 
  -9   0   4       23.98        0.00     92.57 o 
  -8   0   4      354.01      195.05    114.03 o 
  -7   0   4        5.23        0.00     72.37 o 
  -6   0   4     3017.41     2688.52    180.07 o 
  -5   0   4     6780.65     5281.01    243.30 o 
  -3   0   4     9285.47     7869.65    302.40 o 
  -2   0   4     3693.97     3940.57    199.10 o 
  -1   0   4       22.37       61.93     27.47 o 
   1   0   4     5349.13     4662.89    206.02 o 
   2   0   4    17906.50    15225.30    565.35 o 
   4   0   4     2886.02     2889.90    223.70 o 
   5   0   4     3026.50     2830.72    432.42 o 
   6   0   4       45.34       70.71     75.95 o 
   7   0   4      407.54      390.34    226.99 o 
   8   0   4      220.34      196.67    232.98 o 
   9   0   4      114.59      333.21    241.76 o 
 -11   1   4       26.22      213.76    136.58 o 
 -10   1   4      309.75      354.66    117.15 o 
  -9   1   4      220.03      155.98     89.75 o 
  -8   1   4      698.82      587.05    107.89 o 
  -7   1   4     1666.49     1795.10    168.10 o 
  -6   1   4      433.96      526.41     70.44 o 
  -5   1   4      241.38      277.17     36.02 o 
  -4   1   4     1868.71     1914.86    102.05 o 
  -3   1   4     8640.24     7244.45    223.27 o 
  -2   1   4    21313.49    19449.83    474.58 o 
  -1   1   4     6069.65     6097.15    243.07 o 
   0   1   4      283.49      285.97     32.13 o 
   1   1   4     8367.71     9065.05    247.53 o 
   3   1   4     3522.58     3900.67    150.79 o 
   4   1   4      139.90      214.53     51.49 o 
   5   1   4      308.08      428.90    107.47 o 
   6   1   4        6.03      105.09     60.69 o 
   7   1   4       30.48       76.14     68.76 o 
   8   1   4        2.88       21.70    142.69 o 
   9   1   4     1236.43     1522.57    283.16 o 
 -11   2   4       17.25      204.52    139.21 o 
 -10   2   4        6.29       17.91     96.48 o 
  -9   2   4       16.22       72.58     76.48 o 
  -8   2   4       52.27       87.57     72.87 o 
  -7   2   4       22.50       97.82     65.85 o 
  -6   2   4     3215.09     2947.34    195.23 o 
  -4   2   4     1943.16     1875.82    108.26 o 
  -3   2   4     4513.57     3862.60    143.41 o 
  -2   2   4     1133.34     1151.52     60.85 o 
  -1   2   4      806.18      853.24     48.76 o 
   0   2   4     4638.93     4044.30    123.42 o 
   1   2   4      132.93      196.82     32.29 o 
   2   2   4     6015.86     5752.14    182.14 o 
   3   2   4     3211.82     3181.50    142.81 o 
   4   2   4     2119.97     2095.90    134.71 o 
   5   2   4      800.96     1081.51    107.45 o 
   6   2   4      322.09      352.33     86.52 o 
   7   2   4       89.97      214.22     76.73 o 
   8   2   4        5.76      239.85    190.38 o 
   9   2   4       58.83      313.56    171.73 o 
 -11   3   4        0.26        9.65    120.02 o 
 -10   3   4       52.74      272.44    129.34 o 
  -9   3   4      183.38      283.87     98.57 o 
  -8   3   4     1090.52     1061.75    146.25 o 
  -7   3   4      213.59      220.10     75.25 o 
  -6   3   4        0.40       31.50     43.47 o 
  -5   3   4      759.12      931.68     82.02 o 
  -4   3   4     3446.95     3158.68    119.59 o 
  -3   3   4     6420.14     5821.18    177.72 o 
  -2   3   4      919.11     1138.26    102.84 o 
  -1   3   4    10510.73     9987.44    260.62 o 
   0   3   4      376.47      365.76     41.74 o 
   3   3   4      199.21      303.98     45.92 o 
   5   3   4     1111.79     1186.40    134.04 o 
   6   3   4       15.88      151.42     77.71 o 
   7   3   4       47.93       37.65     74.92 o 
   8   3   4      211.21      246.42    100.72 o 
   9   3   4       67.51       48.62    166.20 o 
 -10   4   4       76.77       30.16    109.01 o 
  -9   4   4       89.37       68.44     87.41 o 
  -8   4   4       21.08      184.20     81.67 o 
  -7   4   4       97.42      187.02     72.98 o 
  -6   4   4       13.63       15.96     42.40 o 
  -5   4   4      710.81      765.92     66.85 o 
  -4   4   4      755.55      615.56     62.24 o 
  -3   4   4      956.07     1076.65     70.62 o 
  -2   4   4      427.37      397.84     44.50 o 
  -1   4   4     1273.60     1347.52     68.59 o 
   0   4   4    18392.91    18679.73    524.64 o 
   2   4   4        0.58       48.72     32.72 o 
   4   4   4     2355.48     2627.16    187.16 o 
   6   4   4        7.85       66.39     72.76 o 
   7   4   4      264.51      257.80    101.24 o 
   8   4   4        2.37       48.97     95.66 o 
   9   4   4        6.12      132.38    248.90 o 
 -10   5   4        4.97       47.39    144.34 o 
  -9   5   4       18.82       65.32    112.91 o 
  -8   5   4       97.77        0.00     79.57 o 
  -7   5   4      953.68      824.40    108.55 o 
  -6   5   4     2258.74     2193.18    158.32 o 
  -5   5   4       15.73      101.87     34.86 o 
  -4   5   4     1679.45     1454.54     92.82 o 
  -3   5   4     3098.65     2665.03    114.66 o 
  -2   5   4        6.65       60.96     25.38 o 
  -1   5   4     5612.01     5240.94    173.04 o 
   0   5   4    11549.85    12728.80    379.50 o 
   3   5   4     5709.12     5159.31    212.72 o 
   4   5   4     3826.82     3312.78    237.87 o 
   5   5   4      775.01      924.60    124.96 o 
   6   5   4       25.72       52.45     75.27 o 
   8   5   4      232.86      256.57    139.77 o 
 -10   6   4      274.91      212.94    136.99 o 
  -9   6   4        1.43        0.00    108.61 o 
  -8   6   4        8.20        0.00     92.78 o 
  -7   6   4      190.69      318.57     78.18 o 
  -6   6   4     2448.40     2258.35    167.78 o 
  -5   6   4     1076.63     1160.65     95.17 o 
  -4   6   4      410.69      380.29     51.66 o 
  -3   6   4     1756.03     1601.80    104.90 o 
  -2   6   4      771.21      878.81     79.20 o 
   0   6   4     2589.91     3212.09    145.89 o 
   1   6   4     6773.54     7874.96    259.87 o 
   2   6   4       47.84       77.33     35.79 o 
   4   6   4      942.72     1075.96    178.65 o 
   5   6   4       14.56       32.34     94.19 o 
   6   6   4      390.74      441.37    119.36 o 
   7   6   4      265.99      272.74    139.79 o 
   8   6   4      332.67      528.39    183.44 o 
 -10   7   4        0.95       88.56    118.81 o 
  -9   7   4      114.40      109.55    112.18 o 
  -8   7   4      872.16      893.75    167.63 o 
  -7   7   4      657.71      582.84     97.23 o 
  -6   7   4     2563.62     2247.10    168.30 o 
  -5   7   4      895.46      837.91     98.25 o 
  -4   7   4     3188.49     3281.60    189.60 o 
  -3   7   4     1292.10     1538.64    119.17 o 
  -2   7   4      571.07      554.80     58.75 o 
  -1   7   4     6358.59     7787.78    236.50 o 
   0   7   4     1186.55     1268.99     99.81 o 
   1   7   4     1902.29     2047.52     90.99 o 
   2   7   4      373.04      394.29     84.50 o 
   3   7   4     2633.00     2810.80    168.56 o 
   4   7   4     3160.70     3395.90    305.92 o 
   5   7   4      131.40      197.83     82.34 o 
   6   7   4       38.94      132.27     99.63 o 
   8   7   4      282.23      158.41    126.65 o 
 -10   8   4      312.14      502.38    172.78 o 
  -9   8   4       21.22      130.21    114.92 o 
  -8   8   4      299.06      422.23    128.78 o 
  -7   8   4      651.07      671.41    126.36 o 
  -6   8   4      314.85      522.17     86.64 o 
  -5   8   4     2722.84     2740.19    180.08 o 
  -4   8   4     2540.39     2723.70    152.11 o 
  -3   8   4     1607.72     1846.13    121.44 o 
  -2   8   4      661.20      861.22    103.91 o 
  -1   8   4     5967.13     6076.90    244.23 o 
   0   8   4     1630.97     1764.87     95.52 o 
   1   8   4     1563.87     1493.42    172.08 o 
   2   8   4      221.37      390.78     83.95 o 
   3   8   4      354.39      317.02     91.80 o 
   4   8   4      260.06      236.28     89.29 o 
   5   8   4       39.83      106.19     81.45 o 
   6   8   4      219.83      182.63    108.74 o 
   7   8   4      750.82      695.07    175.61 o 
   8   8   4      138.44      194.26    133.58 o 
  -9   9   4       85.55      175.94    130.07 o 
  -8   9   4        1.00        0.00    111.52 o 
  -7   9   4       88.66      126.14     74.70 o 
  -6   9   4     1328.41     1253.74    129.28 o 
  -5   9   4       49.86       81.66     49.66 o 
  -4   9   4      350.61      407.30     61.59 o 
  -3   9   4     1475.98     1593.67    116.96 o 
  -2   9   4      595.10      650.13     73.49 o 
   0   9   4      203.86      281.99     59.74 o 
   1   9   4      523.45      705.98    110.21 o 
   2   9   4        2.37       15.89     56.86 o 
   3   9   4       50.09      183.19     76.73 o 
   4   9   4      152.80      192.02    109.69 o 
   5   9   4      278.67      554.01    130.48 o 
   6   9   4        2.02      127.89    117.18 o 
   7   9   4       24.18       78.72    109.09 o 
  -9  10   4       51.63      213.35    129.91 o 
  -8  10   4      254.72      202.86    144.43 o 
  -7  10   4       37.52       18.98     77.02 o 
  -6  10   4      180.30      231.22     76.33 o 
  -5  10   4       32.86       52.31     62.39 o 
  -4  10   4      164.03      182.84     52.37 o 
  -3  10   4      215.87      280.01     54.68 o 
  -2  10   4     1413.81     1364.32    108.35 o 
   0  10   4     1426.25     1620.70    134.67 o 
   1  10   4      217.04      301.71     92.48 o 
   2  10   4        1.09        0.00     60.58 o 
   3  10   4       90.57      268.71     86.36 o 
   4  10   4       77.05       37.03     70.05 o 
   5  10   4       18.94      134.29     87.53 o 
   6  10   4      473.52      545.63    156.45 o 
   7  10   4      153.57      177.80    110.88 o 
  -9  11   4        1.56      105.24    231.08 o 
  -8  11   4      116.82      172.53    112.58 o 
  -7  11   4      152.78       28.90     82.08 o 
  -6  11   4        3.22        0.00     80.08 o 
  -5  11   4      167.02      229.75     79.84 o 
  -4  11   4      378.31      292.54     65.89 o 
  -3  11   4      100.71      210.31     50.71 o 
   1  11   4      142.05      186.95     77.88 o 
   4  11   4       32.70        0.00     67.36 o 
   5  11   4        0.34       63.52     90.43 o 
   6  11   4       13.14      138.60    100.36 o 
   7  11   4       80.90      213.61    171.12 o 
  -8  12   4       10.68      123.23    118.98 o 
  -7  12   4        6.14       94.64    105.68 o 
  -6  12   4       53.33       21.32     66.93 o 
  -5  12   4     1760.71     1532.12    155.75 o 
  -4  12   4      217.58      261.90     72.39 o 
  -3  12   4       43.24       66.26     60.73 o 
  -2  12   4       10.20      156.30     63.15 o 
  -1  12   4      381.15      347.60     81.46 o 
   1  12   4      153.09      360.93     94.07 o 
   2  12   4      836.84      912.83    144.31 o 
   3  12   4      966.38      923.47    147.67 o 
   4  12   4      513.01      485.00    113.93 o 
   5  12   4     1052.03      969.62    161.22 o 
   6  12   4      285.86      214.61    127.55 o 
  -8  13   4      274.09      226.79    118.50 o 
  -7  13   4      375.51      261.02    132.34 o 
  -6  13   4       13.61       35.34    129.52 o 
  -5  13   4      203.16      173.96     86.73 o 
  -4  13   4        9.32        0.00     63.85 o 
  -3  13   4      470.54      321.08     84.13 o 
  -2  13   4     4322.56     4428.62    345.92 o 
  -1  13   4      957.13     1208.11    154.16 o 
   0  13   4      156.85       58.94     76.34 o 
   1  13   4       75.22       57.26     75.92 o 
   2  13   4      466.99      759.05    137.33 o 
   3  13   4      366.73      450.57    118.32 o 
   4  13   4      735.54      578.59    150.62 o 
   5  13   4      709.05      654.91    142.94 o 
   6  13   4       78.58      170.88    124.32 o 
  -7  14   4       97.65      135.93    136.97 o 
  -6  14   4      157.95      125.62    116.93 o 
  -5  14   4      284.95      239.49    128.31 o 
  -4  14   4       56.47        0.00     99.08 o 
  -3  14   4       10.14      151.30     68.64 o 
  -2  14   4       45.61      132.69     71.28 o 
  -1  14   4      223.13      332.08    128.85 o 
   0  14   4      634.70      668.49    148.09 o 
   1  14   4       71.87      162.97     97.92 o 
   2  14   4      578.26      458.33    120.46 o 
   3  14   4      699.80      690.01    141.72 o 
   4  14   4      301.38      156.93    123.15 o 
   5  14   4      552.04      295.98    136.30 o 
  -6  15   4       75.13       55.51    142.83 o 
  -5  15   4       19.28        0.00    125.08 o 
  -4  15   4      369.34      293.80    130.98 o 
  -3  15   4       80.70      138.08     98.60 o 
  -2  15   4     1025.69     1207.93    197.30 o 
  -1  15   4     1941.37     2293.83    240.67 o 
   0  15   4       87.14       93.11     94.16 o 
   1  15   4      152.71      222.75    110.28 o 
   2  15   4       17.78       95.66     99.85 o 
   3  15   4      750.74      672.72    172.85 o 
   4  15   4      682.58      589.72    186.84 o 
  -5  16   4       90.97      369.94    154.69 o 
  -4  16   4      229.43        0.00    146.44 o 
  -3  16   4        0.48        0.00    243.84 o 
  -2  16   4       45.42       95.95    138.54 o 
  -1  16   4       72.33        0.00    170.39 o 
   0  16   4       13.17      131.75    106.95 o 
   1  16   4        1.32      166.66    125.06 o 
   2  16   4       49.21       37.68    101.60 o 
   3  16   4        3.46       38.27     95.75 o 
  -4  17   4        1.37       52.76    201.80 o 
  -3  17   4       35.51      156.36    133.70 o 
  -2  17   4       20.10      266.62    145.00 o 
  -1  17   4       33.01      190.49    140.03 o 
   0  17   4       16.49      104.63    127.39 o 
   1  17   4        7.59        0.00    167.26 o 
   2  17   4      122.23      317.21    150.69 o 
 -11   1   5       20.44       53.47    135.26 o 
 -10   1   5       59.00       28.94    103.46 o 
  -9   1   5       95.24      120.98     79.60 o 
  -8   1   5      482.46      417.20     95.53 o 
  -7   1   5     1302.86     1057.87    139.19 o 
  -5   1   5     1729.64     1764.47    107.66 o 
  -4   1   5      429.01      447.55     77.87 o 
  -3   1   5     9723.44     7905.76    242.42 o 
  -2   1   5       12.51       58.73     22.66 o 
  -1   1   5      257.46      332.05     34.96 o 
   0   1   5     3787.70     3297.86    112.75 o 
   1   1   5      547.83      639.45     55.34 o 
   2   1   5     6763.58     7474.35    227.53 o 
   3   1   5       36.75      100.13     40.24 o 
   4   1   5     1616.94     1717.66    127.39 o 
   5   1   5      747.31      929.11     96.60 o 
   6   1   5      195.08      137.44     63.50 o 
   7   1   5        2.27       91.35     76.70 o 
   8   1   5      835.44      918.65    231.85 o 
   9   1   5      182.83      227.11    182.24 o 
 -11   2   5       12.74      138.35    118.68 o 
 -10   2   5       61.43       65.15     96.92 o 
  -9   2   5      151.03      137.71     91.86 o 
  -8   2   5      114.72      195.19     90.67 o 
  -7   2   5      703.39      790.48    118.92 o 
  -6   2   5     1190.26     1165.38    105.18 o 
  -5   2   5     8838.38     7368.10    251.02 o 
  -4   2   5      638.83      708.71     76.17 o 
  -3   2   5     3272.68     2719.06     98.62 o 
  -2   2   5      371.46      414.83     40.12 o 
  -1   2   5     1773.65     1590.15     89.64 o 
   1   2   5     2388.14     2423.20     99.72 o 
   2   2   5     1230.47     1228.94     84.26 o 
   3   2   5      204.91      203.00     42.98 o 
   5   2   5      289.49      311.52     79.28 o 
   6   2   5      286.79      292.38     91.62 o 
   7   2   5      729.89      654.09    106.71 o 
   8   2   5       73.86      329.72    124.17 o 
 -11   3   5       25.08        0.00    120.13 o 
 -10   3   5      177.99      445.53    127.63 o 
  -9   3   5      699.41      646.09    127.76 o 
  -8   3   5      398.20      409.74     99.41 o 
  -7   3   5      457.77      381.05    101.18 o 
  -6   3   5       75.51       44.69     43.29 o 
  -5   3   5        3.28       41.68     31.19 o 
  -4   3   5    12383.04    10102.87    315.45 o 
  -3   3   5     8109.38     6835.05    201.71 o 
  -2   3   5      277.20      414.70     68.97 o 
  -1   3   5      387.59      358.16     40.50 o 
   1   3   5     7557.10     8514.66    239.93 o 
   2   3   5     9014.72    10916.17    306.23 o 
   3   3   5     3454.32     3617.13    155.45 o 
   4   3   5     4326.53     4148.63    223.14 o 
   5   3   5      527.63      612.32    101.76 o 
   6   3   5      358.09      301.41     86.91 o 
   7   3   5      237.04      215.69     84.50 o 
   8   3   5      806.28      470.89    153.09 o 
 -11   4   5      179.19      438.70    152.01 o 
 -10   4   5      107.27      370.11    121.07 o 
  -9   4   5        7.53      124.87    118.19 o 
  -8   4   5       27.87       86.64     73.10 o 
  -7   4   5     2426.15     2175.20    192.07 o 
  -6   4   5      698.84      629.28     81.61 o 
  -5   4   5      440.15      497.42     67.33 o 
  -4   4   5     2237.12     2189.33    107.34 o 
  -3   4   5      270.28      391.31     47.97 o 
  -2   4   5     3160.27     2735.46    104.20 o 
  -1   4   5     2370.96     2286.74     89.55 o 
   0   4   5    10222.60    10200.51    328.77 o 
   1   4   5    15018.23    14917.39    530.87 o 
   4   4   5     2663.36     3195.37    206.29 o 
   5   4   5     3877.37     3805.74    254.00 o 
   6   4   5     2325.13     2097.96    192.43 o 
   7   4   5        9.71      169.69     90.90 o 
   8   4   5      112.35      166.71    120.90 o 
 -10   5   5        8.56       64.51    114.05 o 
  -9   5   5      146.75      165.77    132.34 o 
  -8   5   5       26.21      133.86     82.62 o 
  -7   5   5       45.68       90.99     57.06 o 
  -6   5   5      828.21     1072.87    109.75 o 
  -5   5   5       16.80       20.53     38.51 o 
  -4   5   5     1718.88     1509.77    128.56 o 
  -3   5   5        6.33       56.75     28.29 o 
  -2   5   5     4170.44     3861.56    137.03 o 
  -1   5   5      122.34      166.51     24.78 o 
   0   5   5     7497.28     7447.67    246.26 o 
   1   5   5     6720.20     8026.96    263.28 o 
   2   5   5     2178.75     2291.11    135.56 o 
   3   5   5     4041.71     3728.97    218.47 o 
   4   5   5      255.42      375.74     79.51 o 
   5   5   5       33.38      191.64     75.72 o 
   6   5   5      228.98      218.53     98.66 o 
   7   5   5      173.02      334.34    129.95 o 
   8   5   5      364.08      560.32    178.61 o 
 -10   6   5        0.68      103.63    122.30 o 
  -9   6   5        9.70        0.00    112.26 o 
  -8   6   5       37.43       56.13    104.47 o 
  -7   6   5       78.89      229.73     68.82 o 
  -6   6   5      825.04      892.17    104.96 o 
  -5   6   5       24.86       71.61     42.81 o 
  -4   6   5      902.76     1068.38     87.76 o 
  -3   6   5     1020.93     1155.12     95.18 o 
  -2   6   5     6745.88     6643.44    210.14 o 
  -1   6   5      410.32      504.43     63.21 o 
   0   6   5     1910.31     2146.05    118.09 o 
   1   6   5     1454.40     1567.18    146.96 o 
   2   6   5       25.45       29.52     57.25 o 
   3   6   5        0.45       51.91     49.04 o 
   5   6   5     1010.97     1400.14    191.45 o 
   6   6   5      571.94      420.45    111.63 o 
   7   6   5       25.62       22.81    126.87 o 
   8   6   5      110.67       89.80    196.10 o 
 -10   7   5        2.91        0.00    161.12 o 
  -9   7   5       72.30      177.55    124.88 o 
  -8   7   5      135.83      206.31    105.75 o 
  -7   7   5       89.84       88.46     61.57 o 
  -6   7   5       19.38       55.48     56.94 o 
  -5   7   5      238.82      171.65     73.41 o 
  -4   7   5       94.95      128.55     37.62 o 
  -3   7   5     2209.45     2177.20    126.27 o 
  -2   7   5      394.99      433.05     52.59 o 
  -1   7   5     2153.69     2395.19    138.14 o 
   1   7   5     1062.80     1142.51    131.42 o 
   2   7   5      401.43      300.51     83.18 o 
   3   7   5       29.90       15.90     67.90 o 
   4   7   5      364.09      472.15    131.05 o 
   5   7   5      329.11      466.29    155.64 o 
   6   7   5        7.59      172.07    101.47 o 
   7   7   5        1.05        0.00    116.09 o 
   8   7   5        9.54        0.00    120.77 o 
 -10   8   5       25.84      193.46    137.11 o 
  -9   8   5        1.10       49.39    114.02 o 
  -8   8   5       53.28       16.37     96.52 o 
  -7   8   5        4.22      116.39     85.10 o 
  -6   8   5      167.08      146.66     59.94 o 
  -5   8   5      766.07      616.85     86.12 o 
  -4   8   5      808.97      982.12     87.75 o 
  -3   8   5       49.69      102.38     37.93 o 
  -2   8   5     2523.49     2465.52    124.92 o 
  -1   8   5     2019.57     2056.44    103.18 o 
   0   8   5     3193.50     3727.60    176.31 o 
   1   8   5     2784.85     3502.58    240.65 o 
   3   8   5      703.61      649.46    118.03 o 
   4   8   5        9.81       10.37     70.55 o 
   5   8   5     2299.20     2276.84    250.57 o 
   6   8   5      566.69      708.72    160.74 o 
   7   8   5       12.70      134.00    117.08 o 
  -9   9   5      320.07      442.39    153.96 o 
  -8   9   5      199.23      208.13    112.77 o 
  -7   9   5       18.06       89.96     69.34 o 
  -6   9   5      234.98      176.64     67.23 o 
  -5   9   5     1884.46     1523.28    133.54 o 
  -4   9   5     3311.57     3192.87    169.23 o 
  -3   9   5       67.66      188.80     50.95 o 
  -2   9   5       83.56      170.87     45.71 o 
  -1   9   5        9.69       65.04     42.15 o 
   0   9   5       21.41      112.75     46.02 o 
   2   9   5      703.75      970.45    140.38 o 
   3   9   5      923.07     1289.80    163.47 o 
   4   9   5      209.85      254.09     91.45 o 
   5   9   5       12.77      187.63    100.70 o 
   6   9   5       15.77       89.38    145.87 o 
   7   9   5      187.79      249.43    135.14 o 
  -9  10   5        0.83        0.00    103.72 o 
  -8  10   5       71.11       51.02     80.35 o 
  -7  10   5        3.85       49.12     67.40 o 
  -6  10   5     1188.45      962.10    121.29 o 
  -5  10   5     2481.61     2119.15    205.31 o 
  -4  10   5      999.35      943.32    104.01 o 
  -3  10   5       15.47      117.97     45.90 o 
  -2  10   5     2988.83     2891.58    232.85 o 
  -1  10   5     8946.93     8471.84    317.88 o 
   0  10   5     6623.91     6776.60    404.77 o 
   1  10   5      793.60      677.45    124.44 o 
   2  10   5       57.81      160.64     83.16 o 
   3  10   5      371.39      447.66    100.70 o 
   4  10   5      262.24      262.59     96.57 o 
   5  10   5      519.49      410.17    123.18 o 
   6  10   5     1852.53     1538.76    248.34 o 
   7  10   5      929.52     1083.77    220.64 o 
  -9  11   5      219.51      100.09    112.02 o 
  -8  11   5      361.16      525.82    156.42 o 
  -7  11   5      455.07      618.76    116.77 o 
  -6  11   5      414.64      274.29    109.32 o 
  -5  11   5      400.72      391.12     96.98 o 
  -4  11   5      291.20      273.18     70.96 o 
  -3  11   5     1585.04     1796.42    156.00 o 
  -2  11   5      989.57     1098.63    120.53 o 
  -1  11   5      149.68      244.45     65.77 o 
   0  11   5      200.43      236.57     87.24 o 
   1  11   5      942.85     1072.81    220.18 o 
   2  11   5     3044.64     2795.25    273.66 o 
   3  11   5      942.58      668.86    128.78 o 
   4  11   5      587.28      393.54    114.98 o 
   5  11   5      222.11      395.90    119.37 o 
   6  11   5      156.86      217.71    140.71 o 
  -8  12   5       62.09      184.31    113.36 o 
  -7  12   5       80.74       39.58     90.52 o 
  -6  12   5        1.65       81.18     77.89 o 
  -5  12   5      339.70      337.30     89.07 o 
  -4  12   5      440.35      386.99     74.19 o 
  -3  12   5       72.64      133.93     69.83 o 
  -2  12   5       14.39       70.18     57.77 o 
  -1  12   5     1848.50     2160.53    213.54 o 
   0  12   5     2507.95     2677.91    242.92 o 
   1  12   5      171.76      148.66     77.12 o 
   2  12   5       67.76       50.14    130.16 o 
   3  12   5       26.96       29.83     80.21 o 
   4  12   5      720.53      818.79    159.02 o 
   5  12   5      112.50        2.85    110.61 o 
   6  12   5      749.57      862.45    195.14 o 
  -8  13   5        1.64        0.00    119.14 o 
  -7  13   5        8.13       62.05    291.95 o 
  -6  13   5        0.30       72.88     85.15 o 
  -5  13   5       22.92       17.90     96.22 o 
  -4  13   5       17.28      174.27     71.90 o 
  -1  13   5       48.01      267.26     87.96 o 
   0  13   5        0.26      185.59     83.99 o 
   1  13   5        1.33      159.90     85.16 o 
   2  13   5      153.05      206.89     97.98 o 
   3  13   5      366.90      341.12    150.90 o 
   4  13   5      308.56      169.59    157.47 o 
   5  13   5       74.43      213.89    105.90 o 
  -7  14   5        6.17       15.91    121.60 o 
  -6  14   5        0.40      119.16    166.49 o 
  -5  14   5       19.79        0.00    104.21 o 
  -4  14   5       38.87      157.76     78.70 o 
  -3  14   5       77.56      105.30     78.84 o 
  -2  14   5      127.21       50.63    100.82 o 
   0  14   5       51.10      180.99     90.01 o 
   1  14   5       20.76      117.83     87.55 o 
   2  14   5      121.54      304.48    116.70 o 
   4  14   5      128.61      344.71    112.28 o 
   5  14   5        7.03       75.90    117.90 o 
  -6  15   5        2.23      121.87    130.00 o 
  -5  15   5       47.98        0.00    105.89 o 
  -4  15   5        6.93       42.32    262.26 o 
  -3  15   5     1648.85     1442.51    211.14 o 
  -2  15   5      920.31      965.08    147.44 o 
  -1  15   5       27.97       59.61     93.13 o 
   0  15   5       25.45       99.48    103.15 o 
   1  15   5      192.70      235.65    111.38 o 
   2  15   5      185.46      467.07    126.12 o 
   3  15   5        1.71      180.95    108.26 o 
   4  15   5        0.55       16.40    120.14 o 
  -5  16   5        7.16        0.00    124.23 o 
  -4  16   5       34.44        0.00    174.72 o 
  -3  16   5       48.94      225.55    167.91 o 
  -2  16   5       60.86       34.98    112.35 o 
  -1  16   5      176.34      213.41    115.60 o 
   0  16   5      319.86      230.10    124.28 o 
   1  16   5      548.76      785.06    150.94 o 
   2  16   5      202.46      337.55    127.23 o 
   3  16   5      224.99      145.50    121.73 o 
  -4  17   5      193.70      294.74    205.60 o 
  -3  17   5      995.47     1295.25    257.89 o 
  -2  17   5      591.76      315.92    187.81 o 
  -1  17   5       56.46      216.17    125.12 o 
   0  17   5      248.01      489.78    155.92 o 
   1  17   5       76.82      250.05    122.63 o 
 -11   0   6        7.52      143.52    155.13 o 
 -10   0   6      220.04      157.07    162.23 o 
  -9   0   6      273.88      260.45    126.16 o 
  -8   0   6     2417.38     2555.33    439.10 o 
  -7   0   6     3898.93     2862.27    425.03 o 
  -6   0   6     5208.55     3976.52    325.27 o 
  -5   0   6       13.94       10.44     52.69 o 
  -4   0   6     3570.32     3257.42    160.18 o 
  -3   0   6    10383.13     8780.67    345.81 o 
  -2   0   6      950.09      772.21     84.79 o 
  -1   0   6     3109.15     3581.35    317.69 o 
   0   0   6     4120.07     3699.27    259.35 o 
   3   0   6    13213.74    14346.91    577.65 o 
   4   0   6     5435.71     5463.52    296.60 o 
   5   0   6      613.64      430.12    107.51 o 
   6   0   6       49.93       23.56     91.79 o 
   7   0   6      124.99      366.84    280.83 o 
   8   0   6     1930.61     1671.85    410.67 o 
 -11   1   6      136.90      277.16    139.31 o 
 -10   1   6      286.12      214.97    106.44 o 
  -9   1   6       16.44       51.60     94.83 o 
  -8   1   6       38.37      140.34     71.94 o 
  -7   1   6       22.18        0.00     53.56 o 
  -6   1   6       72.69      146.27     56.79 o 
  -5   1   6     2384.15     2059.81    116.58 o 
  -4   1   6    12703.68     9988.93    306.40 o 
  -3   1   6    22069.74    19198.56    483.74 o 
  -2   1   6       70.90      106.49     32.45 o 
  -1   1   6     1237.71     1522.05     82.23 o 
   0   1   6      137.29      120.77     33.29 o 
   1   1   6     2187.75     2231.29    107.37 o 
   2   1   6      876.74     1073.57     84.45 o 
   3   1   6     4527.48     3899.25    174.13 o 
   4   1   6     1207.13     1531.52    138.56 o 
   5   1   6       70.45      128.35     71.38 o 
   6   1   6       10.68       36.24     68.06 o 
   7   1   6     1031.85      977.93    152.51 o 
   8   1   6      553.46      640.23    189.44 o 
 -11   2   6       33.83        0.00    106.06 o 
 -10   2   6        5.72      146.01    102.35 o 
  -9   2   6       86.86      152.71     91.31 o 
  -8   2   6     1023.72      938.27    131.19 o 
  -7   2   6     1028.32     1071.76    177.13 o 
  -6   2   6      322.21      307.10     56.66 o 
  -5   2   6       97.40      157.68     50.94 o 
  -4   2   6      126.00      129.58     49.46 o 
  -3   2   6      424.42      481.60     44.90 o 
  -2   2   6      577.77      604.84     51.96 o 
  -1   2   6      709.89      734.86     57.59 o 
   0   2   6     1765.50     1793.27    102.37 o 
   3   2   6     7909.25     8976.77    280.84 o 
   4   2   6     1057.78      922.07    114.80 o 
   5   2   6       18.23       88.00     62.95 o 
   6   2   6      880.08     1061.83    139.70 o 
   7   2   6      115.10       90.01     86.45 o 
   8   2   6       19.82       58.92    113.52 o 
 -11   3   6        9.36        0.00    118.65 o 
 -10   3   6        2.61        0.00    137.39 o 
  -9   3   6       39.62       36.66     82.50 o 
  -8   3   6       12.01       98.05     73.41 o 
  -7   3   6     1403.83     1471.82    155.29 o 
  -6   3   6     1826.78     1777.50    132.87 o 
  -5   3   6      358.82      446.09     60.29 o 
  -4   3   6      283.65      363.89     60.74 o 
  -3   3   6      792.07      968.67     75.55 o 
  -1   3   6     1675.89     1505.93     73.85 o 
   0   3   6     3669.13     3270.42    115.24 o 
   1   3   6     2627.07     3255.81    122.15 o 
   2   3   6      950.38     1157.28     78.02 o 
   3   3   6      846.63      945.41    104.33 o 
   4   3   6      418.17      393.68     89.91 o 
   5   3   6       88.61      152.21     81.22 o 
   6   3   6      261.85      392.87     99.85 o 
   7   3   6      131.97      169.82     87.01 o 
   8   3   6        2.42       82.95    149.94 o 
 -11   4   6       13.83       61.72    133.23 o 
 -10   4   6       25.86       78.25    100.93 o 
  -9   4   6       25.68      152.59     87.04 o 
  -8   4   6       38.79      105.71    136.26 o 
  -7   4   6      329.73      302.97     81.57 o 
  -6   4   6     3862.75     3787.66    197.40 o 
  -5   4   6      298.14      244.51     55.39 o 
  -4   4   6     2566.23     2618.88    112.81 o 
  -3   4   6      474.50      382.48     45.54 o 
  -2   4   6      900.54      982.20     72.19 o 
  -1   4   6      947.04     1000.12     65.22 o 
   1   4   6      150.85      221.48     43.53 o 
   2   4   6     2280.28     2054.22    132.93 o 
   4   4   6     1160.12     1208.19    128.38 o 
   5   4   6       11.85       43.10     69.60 o 
   6   4   6       86.42      239.42     81.93 o 
   7   4   6        3.65       42.11    121.46 o 
   8   4   6      133.16      274.58    167.25 o 
 -11   5   6       38.19      107.77    191.23 o 
 -10   5   6      165.98      221.49    147.54 o 
  -9   5   6      301.51      228.50     94.99 o 
  -8   5   6       21.33      165.18     79.96 o 
  -7   5   6        2.56        0.00     43.93 o 
  -6   5   6      150.03      281.38     61.36 o 
  -5   5   6     3152.35     3111.93    171.37 o 
  -4   5   6       83.32       94.10     31.37 o 
  -3   5   6      735.60      828.82     70.68 o 
  -2   5   6     4269.13     4493.88    224.96 o 
  -1   5   6      142.81      204.40     38.45 o 
   0   5   6     1381.78     1509.12    112.15 o 
   1   5   6     7602.20     9016.04    292.82 o 
   2   5   6     6249.49     5976.84    231.78 o 
   3   5   6      525.18      785.05    101.34 o 
   4   5   6      952.03     1150.92    126.43 o 
   5   5   6     1149.05     1306.57    175.10 o 
   6   5   6      132.42      190.12    100.19 o 
   7   5   6      188.68      287.09    140.37 o 
   8   5   6      102.21        0.00    135.52 o 
 -10   6   6      186.04      438.63    128.30 o 
  -9   6   6      375.68      607.08    125.70 o 
  -7   6   6      239.73       93.46     74.27 o 
  -6   6   6      619.62      577.35     87.47 o 
  -5   6   6      436.02      318.64     63.66 o 
  -4   6   6      853.34      873.80     77.77 o 
  -3   6   6     1451.09     1307.45    102.83 o 
  -2   6   6    12795.09    11166.56    316.41 o 
  -1   6   6     2763.60     3475.57    212.67 o 
   0   6   6       46.59       90.68     29.19 o 
   1   6   6      173.45      337.28     69.58 o 
   3   6   6      212.90      283.45     90.31 o 
   4   6   6      418.52      313.79     93.98 o 
   5   6   6     1942.01     1779.22    211.47 o 
   6   6   6       26.46      200.24     92.72 o 
   7   6   6        2.83       41.20    114.69 o 
   8   6   6       34.40      240.48    138.66 o 
 -10   7   6      292.84      354.26    145.80 o 
  -9   7   6      438.23      632.07    162.68 o 
  -7   7   6       63.74      102.78     67.87 o 
  -6   7   6     1354.46     1263.29    128.14 o 
  -5   7   6     5949.76     5212.97    219.14 o 
  -4   7   6      489.16      455.80     59.99 o 
  -3   7   6       86.56      172.80     40.63 o 
  -2   7   6     1827.51     1791.23    105.17 o 
   0   7   6     5564.04     5535.98    210.62 o 
   1   7   6     2943.94     2679.47    217.58 o 
   2   7   6     3930.19     3343.74    250.02 o 
   3   7   6     1377.95     1524.41    179.86 o 
   4   7   6     1649.30     1706.65    205.11 o 
   5   7   6     1126.09     1112.50    171.66 o 
   6   7   6      633.20      656.87    144.37 o 
   7   7   6     1009.64      976.22    238.36 o 
 -10   8   6       48.90        0.00    121.75 o 
  -9   8   6      224.97      423.42    140.59 o 
  -8   8   6       55.42        0.00     84.19 o 
  -7   8   6     1635.45     1411.06    143.87 o 
  -6   8   6     1359.26     1166.95    121.71 o 
  -5   8   6      325.48      185.58     67.04 o 
  -3   8   6     1560.83     1421.25    105.95 o 
  -2   8   6     1129.57      992.10     92.60 o 
  -1   8   6     2723.67     2995.57    169.46 o 
   0   8   6      165.92      291.72     77.16 o 
   1   8   6      168.49      344.55     88.33 o 
   2   8   6        2.23      130.01     78.05 o 
   3   8   6        4.31       46.15     70.73 o 
   4   8   6      436.52      434.88    108.70 o 
   5   8   6     1608.55     1657.73    216.35 o 
   6   8   6      566.34      532.66    144.81 o 
   7   8   6       23.80       32.07    121.85 o 
 -10   9   6       70.80      410.76    154.66 o 
  -9   9   6        0.66        0.00    104.99 o 
  -8   9   6      406.71      489.50    125.37 o 
  -7   9   6      333.30      336.94     83.21 o 
  -6   9   6     1751.65     1543.88    143.25 o 
  -5   9   6      501.77      666.13     89.03 o 
  -4   9   6       38.13       86.05     49.90 o 
  -3   9   6      573.23      760.44     75.45 o 
  -2   9   6       11.44       58.61     46.54 o 
  -1   9   6      173.43      228.73     55.26 o 
   0   9   6      126.40      120.57     61.12 o 
   1   9   6     1535.19     1515.95    172.31 o 
   2   9   6       74.03       30.74     98.02 o 
   3   9   6      290.16      354.35     93.67 o 
   4   9   6      178.82      140.43     88.51 o 
   5   9   6      143.52      104.43     93.88 o 
   6   9   6      312.99      311.33    197.45 o 
   7   9   6        3.97      305.97    139.01 o 
  -9  10   6        6.25        0.00    116.07 o 
  -8  10   6      172.88      124.34    184.88 o 
  -7  10   6        6.56      103.76     66.66 o 
  -6  10   6        0.08       77.98     57.01 o 
  -5  10   6      101.55      208.82     65.34 o 
  -4  10   6        7.70       66.75     54.89 o 
  -3  10   6        8.89       29.68     53.84 o 
  -2  10   6        1.41      121.69     81.76 o 
  -1  10   6      284.63      333.72     63.75 o 
   0  10   6      230.86      311.42    107.02 o 
   1  10   6      231.12      393.44     96.48 o 
   2  10   6      693.11      860.49    140.51 o 
   3  10   6       59.22       26.09     72.34 o 
   4  10   6        2.05        0.00     74.23 o 
   5  10   6      254.37      254.42    112.72 o 
   6  10   6        0.65      195.94    124.31 o 
  -8  11   6       24.81        0.00     82.60 o 
  -7  11   6       72.85       73.30     77.81 o 
  -6  11   6        0.17       43.82     55.75 o 
  -5  11   6        3.61       57.50     59.97 o 
  -4  11   6      135.57      137.85     78.65 o 
  -3  11   6       11.76       58.54     54.28 o 
  -2  11   6      172.14       75.77     54.31 o 
  -1  11   6      498.45      540.62    146.74 o 
   2  11   6       46.04      225.72     85.61 o 
   3  11   6       60.07       94.80     80.30 o 
   4  11   6       15.86       38.62     89.86 o 
   6  11   6      215.41      361.28    148.47 o 
  -8  12   6      449.57      515.63    121.57 o 
  -7  12   6      615.45      555.59    130.90 o 
  -6  12   6      168.66       69.69    162.80 o 
  -5  12   6       15.73        0.00     73.35 o 
  -4  12   6      292.28      251.65     89.41 o 
  -3  12   6       94.53      109.67     77.28 o 
  -2  12   6      749.88      806.14    131.09 o 
  -1  12   6     2179.98     2357.21    231.08 o 
   0  12   6      245.95      232.30     87.80 o 
   1  12   6      306.05      423.66    106.76 o 
   2  12   6       17.51      120.60     79.06 o 
   3  12   6      698.32      755.03    144.84 o 
   4  12   6      215.70      392.77    121.56 o 
   5  12   6      137.58      265.69    121.69 o 
  -8  13   6        0.37        0.00    120.49 o 
  -7  13   6       15.12        0.00    117.37 o 
  -6  13   6       89.24      171.49     91.38 o 
  -5  13   6       10.22      131.43     71.99 o 
  -4  13   6      464.59      260.00     95.44 o 
  -3  13   6     1465.21     1407.01    147.68 o 
  -1  13   6      641.39      721.66    133.46 o 
   0  13   6      177.47      288.21     96.01 o 
   1  13   6      656.21      854.53    147.99 o 
   2  13   6      874.57      843.11    161.83 o 
   3  13   6       92.04       74.89     92.29 o 
   4  13   6      164.86      275.75    116.25 o 
   5  13   6       52.83      108.08    106.79 o 
  -7  14   6      565.20      785.41    198.70 o 
  -6  14   6      213.27      268.41    105.01 o 
  -5  14   6       12.64        0.00     78.30 o 
  -4  14   6      228.57      203.48     91.48 o 
  -3  14   6      524.52      375.98    107.39 o 
  -2  14   6      980.93      795.22    246.56 o 
  -1  14   6     1304.11     1241.29    171.25 o 
   0  14   6      442.13      404.42    118.50 o 
   1  14   6      329.95      274.25    115.63 o 
   2  14   6       34.56        0.00     87.57 o 
   3  14   6     1078.76     1021.77    160.01 o 
   4  14   6      523.73      416.78    141.62 o 
  -5  15   6       92.70        0.00    115.24 o 
  -4  15   6      628.62      766.58    260.81 o 
  -3  15   6      651.55      495.49    246.32 o 
  -2  15   6      136.00      164.71     98.46 o 
  -1  15   6      397.94      417.06    167.91 o 
   0  15   6      198.90      409.65    130.37 o 
   1  15   6      259.93      385.61    123.65 o 
   2  15   6      455.21      216.52    120.41 o 
   3  15   6      374.18      401.86    117.60 o 
  -5  16   6       36.18        0.00    132.56 o 
  -4  16   6        0.56        0.00    152.69 o 
  -3  16   6      152.29       69.58    112.96 o 
  -2  16   6      206.42      322.18    125.82 o 
  -1  16   6        2.69      243.60    115.10 o 
   0  16   6       61.55      174.21    139.14 o 
   1  16   6        6.09        0.00    108.46 o 
   2  16   6       90.20      237.98    114.42 o 
  -4  17   6        1.20        0.00    173.23 o 
  -3  17   6       93.73      100.90    150.23 o 
  -2  17   6        5.68       96.74    122.39 o 
  -1  17   6       40.36      105.72    142.59 o 
   0  17   6        2.20      143.84    118.11 o 
   1  17   6       74.40      225.85    125.47 o 
 -11   1   7       73.65      172.65    115.56 o 
 -10   1   7       91.77       15.12     96.44 o 
  -9   1   7        5.93      129.48    110.99 o 
  -8   1   7      107.40       91.16    103.15 o 
  -7   1   7      144.39      232.71     81.47 o 
  -6   1   7      228.17      320.30     71.15 o 
  -5   1   7      558.44      653.55     78.09 o 
  -4   1   7      873.33      882.03     62.80 o 
  -2   1   7     6141.41     5840.49    200.99 o 
  -1   1   7      348.02      430.47     52.03 o 
   0   1   7     1123.59     1015.16     75.42 o 
   2   1   7       67.88      145.46     41.41 o 
   4   1   7      204.69      325.98     78.16 o 
   5   1   7      510.97      656.43    102.75 o 
   6   1   7     1087.22     1031.71    147.36 o 
   7   1   7        2.16       18.03     87.66 o 
   8   1   7       64.98       19.46    123.50 o 
 -11   2   7        0.16       73.49    115.16 o 
 -10   2   7       24.70       50.31     99.82 o 
  -9   2   7      239.46      227.41     93.99 o 
  -8   2   7        3.26        4.52     62.37 o 
  -7   2   7       29.67       41.62     64.02 o 
  -6   2   7       25.58       38.83     37.08 o 
  -5   2   7     1739.93     1767.66    153.09 o 
  -4   2   7     4178.32     3735.66    144.38 o 
  -2   2   7      441.30      522.40     52.74 o 
  -1   2   7      449.65      483.62     52.83 o 
   0   2   7     2814.94     2939.82    125.48 o 
   1   2   7        2.03       77.47     40.24 o 
   3   2   7     7544.42     7332.66    248.05 o 
   4   2   7      873.01      791.47    110.88 o 
   5   2   7       50.47      199.45     71.76 o 
   6   2   7      660.87      662.39    124.88 o 
   7   2   7      668.35      535.52    129.17 o 
   8   2   7      140.27        0.00    143.55 o 
 -11   3   7      132.56      111.81    116.67 o 
 -10   3   7      142.92      248.33    103.73 o 
  -9   3   7       19.11       57.86     95.59 o 
  -8   3   7       48.59       21.67     66.20 o 
  -7   3   7      109.65      131.01     73.45 o 
  -6   3   7     3975.42     3747.62    184.65 o 
  -5   3   7     1540.67     1429.76    109.51 o 
  -4   3   7     2500.17     2272.83    124.20 o 
  -3   3   7      103.90      138.14     31.97 o 
  -2   3   7     3238.52     2809.56    113.11 o 
  -1   3   7     1050.81     1172.12     90.54 o 
   0   3   7     3342.98     3501.26    147.93 o 
   1   3   7     3834.06     3850.06    215.25 o 
   2   3   7     1628.81     1724.92    115.54 o 
   5   3   7      351.77      420.79     88.16 o 
   6   3   7      752.75      709.64    120.44 o 
   7   3   7      493.29      512.20    175.09 o 
   8   3   7       76.26      127.71    147.52 o 
 -11   4   7        3.15        0.00    101.93 o 
 -10   4   7       74.32       96.82    121.02 o 
  -9   4   7      445.68      522.39    114.93 o 
  -8   4   7      156.31      129.51     76.71 o 
  -7   4   7      133.78      142.81     68.73 o 
  -6   4   7       15.81       31.08     52.77 o 
  -5   4   7        6.60       22.41     42.59 o 
  -4   4   7     1717.21     1591.64    123.89 o 
  -3   4   7     9203.21     8141.94    243.85 o 
  -2   4   7     4290.63     4288.39    158.57 o 
  -1   4   7     3931.67     3683.54    128.73 o 
   0   4   7     2808.44     2801.06    110.60 o 
   1   4   7     1810.75     2075.31    122.66 o 
   2   4   7    10409.97     9547.87    332.44 o 
   3   4   7     2291.26     2699.16    207.97 o 
   4   4   7     4826.04     4114.17    237.27 o 
   5   4   7      146.94       69.43     84.55 o 
   6   4   7       30.16      110.84     85.83 o 
   7   4   7       40.68      147.51    123.37 o 
   8   4   7       74.54      113.38    150.96 o 
 -11   5   7       31.69       76.58    133.62 o 
 -10   5   7        0.57       95.35    162.15 o 
  -9   5   7      111.77      226.38     98.52 o 
  -8   5   7     1220.96     1407.62    203.64 o 
  -7   5   7      116.87      175.28     69.58 o 
  -6   5   7      885.33      940.27    102.89 o 
  -5   5   7     3943.84     3517.33    173.63 o 
  -4   5   7     1453.37     1392.35     95.54 o 
  -3   5   7     1364.01     1238.98     88.51 o 
  -2   5   7       26.89       27.32     25.41 o 
  -1   5   7     4508.58     3523.16    161.40 o 
   0   5   7     3087.26     2918.48    144.01 o 
   2   5   7     1564.08     1839.17    126.39 o 
   3   5   7        8.29       53.93     76.29 o 
   5   5   7      268.22      297.09     97.85 o 
   6   5   7      134.65      172.25    116.91 o 
   7   5   7      175.29      231.56    131.76 o 
 -10   6   7        1.94       88.91    122.45 o 
  -9   6   7       54.30      113.00     90.27 o 
  -8   6   7      665.57      682.16    117.32 o 
  -7   6   7      208.21      263.37     76.86 o 
  -6   6   7      164.64      146.30     56.69 o 
  -5   6   7      115.27      135.89     54.19 o 
  -4   6   7       46.37       93.21     33.59 o 
  -3   6   7       19.03       32.23     37.68 o 
  -2   6   7     3008.64     2566.96    117.86 o 
  -1   6   7     1808.88     1763.14    113.25 o 
   0   6   7      704.40     1136.35    151.50 o 
   1   6   7      588.03      839.92    120.67 o 
   2   6   7     1235.15     1187.41    279.47 o 
   3   6   7       46.28       98.02     75.15 o 
   4   6   7      546.65      462.92    109.19 o 
   5   6   7      536.37      400.55    111.21 o 
   6   6   7       44.90      137.83    110.71 o 
   7   6   7       20.70       87.90    117.77 o 
 -10   7   7      208.94      302.14    152.95 o 
  -9   7   7      240.47      222.70    116.51 o 
  -8   7   7       50.40      112.12     79.73 o 
  -7   7   7      296.85      221.19     74.03 o 
  -6   7   7       12.67        0.00     51.52 o 
  -5   7   7       78.93       83.76     46.51 o 
  -4   7   7        0.01       82.12     40.93 o 
  -3   7   7      586.31      554.08     69.75 o 
  -2   7   7        5.40       46.34     28.42 o 
  -1   7   7      187.60      151.63     44.42 o 
   0   7   7      591.21      629.42     98.57 o 
   1   7   7      411.26      615.77    103.24 o 
   2   7   7      311.00      505.32    106.69 o 
   3   7   7       23.73      103.63     67.66 o 
   4   7   7      825.99     1142.71    211.19 o 
   5   7   7       46.70      133.44    153.35 o 
   6   7   7        0.26      119.12    111.33 o 
   7   7   7        9.55        0.00    109.64 o 
 -10   8   7      164.33      390.15    145.81 o 
  -9   8   7       50.45      138.45    111.57 o 
  -8   8   7      169.45      369.72     98.05 o 
  -7   8   7     1263.86      977.29    117.96 o 
  -6   8   7      218.00      133.63     62.45 o 
  -5   8   7       23.20       86.81     53.51 o 
  -4   8   7      258.54      220.98     55.81 o 
  -3   8   7     2450.35     2673.67    141.88 o 
  -2   8   7      871.45     1074.84    127.35 o 
  -1   8   7       19.88       18.57     39.07 o 
   0   8   7     1490.90     1363.41    156.44 o 
   1   8   7        1.24       97.31     77.16 o 
   3   8   7       89.09      116.70     94.06 o 
   4   8   7      171.00       92.29     75.05 o 
   5   8   7      516.84      638.49    149.90 o 
   6   8   7      357.60      372.19    128.27 o 
   7   8   7       83.51      406.68    215.28 o 
 -10   9   7       64.91        0.00    130.29 o 
  -9   9   7       83.08      198.51    115.16 o 
  -8   9   7       17.06        0.00     87.54 o 
  -7   9   7      859.97      723.15    104.27 o 
  -6   9   7     1170.84      986.95    115.47 o 
  -5   9   7     1914.74     1597.44    137.83 o 
  -4   9   7        3.79       44.21     41.34 o 
  -3   9   7        4.08       90.20     47.38 o 
  -1   9   7     2702.28     2438.69    210.50 o 
   0   9   7     4022.18     3901.00    271.94 o 
   1   9   7     1753.15     1867.53    266.28 o 
   2   9   7      828.40      605.23    121.71 o 
   3   9   7      349.75      493.29    113.23 o 
   4   9   7      406.63      497.51    136.20 o 
   5   9   7      393.65      627.86    146.31 o 
   6   9   7      585.38      635.61    148.63 o 
  -9  10   7       92.88      166.18    116.59 o 
  -8  10   7      408.90      356.06    191.07 o 
  -7  10   7      132.36       30.31     61.86 o 
  -6  10   7      179.68      118.49     76.65 o 
  -5  10   7       50.35       35.79     54.84 o 
  -4  10   7     1450.47     1188.84    176.54 o 
  -3  10   7      504.59      441.25     81.42 o 
  -2  10   7     1890.51     1798.78    153.61 o 
  -1  10   7      426.13      527.79    108.27 o 
   0  10   7        0.03       18.12     62.33 o 
   1  10   7      322.29      578.43    112.73 o 
   2  10   7       91.70       91.17     75.66 o 
   3  10   7       45.58      130.51     75.94 o 
   4  10   7      924.44      886.23    163.35 o 
   5  10   7      987.74     1305.03    234.19 o 
   6  10   7       44.37       47.66    122.65 o 
  -9  11   7       25.82        8.01    109.38 o 
  -8  11   7       43.85       96.16    109.15 o 
  -7  11   7      296.64      345.48    112.06 o 
  -6  11   7      419.40      326.13    103.59 o 
  -5  11   7       81.97      115.72     66.52 o 
  -4  11   7      996.76      836.24    117.77 o 
  -3  11   7      221.56      280.46     82.04 o 
  -2  11   7      465.30      428.72     97.38 o 
  -1  11   7     1193.60     1114.72    155.28 o 
   0  11   7     4384.83     4104.62    376.85 o 
   1  11   7     4324.40     3798.05    293.50 o 
   2  11   7      204.52      341.20     95.27 o 
   3  11   7       52.50       47.99     83.43 o 
   4  11   7       44.37      120.32    110.58 o 
   5  11   7     1889.30     2130.18    262.05 o 
   6  11   7      300.45      386.38    149.55 o 
  -8  12   7        1.57       36.13    150.95 o 
  -7  12   7       10.21        0.00     81.70 o 
  -6  12   7        1.57       79.22     72.63 o 
  -5  12   7      143.28      166.37     96.25 o 
  -4  12   7      645.44      487.63    101.17 o 
  -3  12   7      378.77      522.78    101.27 o 
  -2  12   7      221.03      228.99     85.54 o 
  -1  12   7       27.78       38.94     81.21 o 
   0  12   7      125.35      216.84     84.42 o 
   1  12   7      172.83      234.36     93.56 o 
   2  12   7      409.63      352.62    111.23 o 
   3  12   7      322.49      219.77    114.33 o 
   4  12   7      731.61      710.43    153.86 o 
   5  12   7        6.92      148.87    115.06 o 
  -8  13   7       27.15      122.06    103.44 o 
  -7  13   7        0.69        0.00     95.37 o 
  -6  13   7       24.54      146.84     91.72 o 
  -5  13   7      122.21      278.25     85.67 o 
  -4  13   7        5.00       57.04     75.83 o 
  -3  13   7      302.49      416.41     98.53 o 
  -2  13   7       71.95       67.52     76.50 o 
  -1  13   7       29.65      195.39     90.94 o 
   0  13   7      811.68      935.12    169.76 o 
   1  13   7      447.86      420.79    123.02 o 
   2  13   7       47.95        0.00     92.40 o 
   3  13   7        1.53        0.00     86.81 o 
   4  13   7        4.59      183.97    107.67 o 
  -7  14   7       10.05       18.64     95.96 o 
  -6  14   7       81.05       14.41     92.22 o 
  -5  14   7       64.82      215.90     99.95 o 
  -4  14   7      156.49      245.60     86.40 o 
  -3  14   7      126.09       98.87     91.54 o 
  -1  14   7      443.48      528.33    131.10 o 
   0  14   7       24.15        0.00     95.69 o 
   1  14   7       14.67       46.95     99.09 o 
   2  14   7       75.96      275.44    117.04 o 
   3  14   7       62.03      231.03    109.35 o 
   4  14   7      181.21      213.37    123.24 o 
  -6  15   7       28.37      193.58    221.63 o 
  -5  15   7      286.25      333.83    101.46 o 
  -4  15   7      404.61      173.23    126.73 o 
  -3  15   7        9.43        0.00     82.39 o 
  -2  15   7      629.57      596.63    129.52 o 
  -1  15   7      319.01      452.03    159.19 o 
   0  15   7      457.07      209.48    154.25 o 
   1  15   7      556.29      564.74    134.05 o 
   2  15   7      118.15      136.98    109.91 o 
   3  15   7      152.83      125.63    125.92 o 
  -5  16   7       53.69       96.36    176.35 o 
  -4  16   7      171.68      332.47    199.27 o 
  -3  16   7      301.62      461.15    215.70 o 
  -2  16   7      298.26      575.54    129.64 o 
  -1  16   7      480.93      333.17    128.46 o 
   0  16   7      132.28      100.94    121.99 o 
   1  16   7      335.99      495.31    128.05 o 
   2  16   7      578.22      745.33    162.30 o 
  -3  17   7       14.91        0.00    159.16 o 
  -2  17   7      315.64      218.55    122.29 o 
  -1  17   7      507.74      643.49    142.99 o 
   0  17   7      402.73      320.07    125.18 o 
 -11   0   8      108.98      206.93    162.86 o 
 -10   0   8      688.07      773.81    274.35 o 
  -9   0   8     1383.53     1781.50    278.26 o 
  -8   0   8       91.81       85.93    106.19 o 
  -7   0   8      115.33      149.99    109.83 o 
  -6   0   8       38.30      168.85     93.76 o 
  -5   0   8     4047.02     3972.38    198.43 o 
  -4   0   8     9241.44     8326.38    347.47 o 
  -3   0   8     7392.31     7500.00    320.77 o 
  -2   0   8    10704.26    10430.08    497.86 o 
  -1   0   8     6183.24     5622.44    260.85 o 
   0   0   8     3687.18     3322.77    270.32 o 
   1   0   8      765.12      710.53    100.86 o 
   2   0   8     6937.20     6356.53    312.64 o 
   3   0   8     4216.89     4016.63    252.12 o 
   5   0   8        0.82       97.30    117.87 o 
   6   0   8      674.73      514.46    200.87 o 
   7   0   8     1829.94     1604.37    301.41 o 
 -11   1   8      116.51      134.07    111.72 o 
 -10   1   8       46.36       94.99    106.08 o 
  -9   1   8       43.08        0.00     71.49 o 
  -8   1   8       58.35        0.00     69.55 o 
  -7   1   8     1657.33     1372.68    163.25 o 
  -6   1   8     1294.19     1311.58    136.63 o 
  -5   1   8     1199.58     1172.28     91.29 o 
  -4   1   8      506.79      760.38     98.36 o 
  -3   1   8     1941.00     1756.69    104.02 o 
  -2   1   8      828.70     1006.38     77.09 o 
  -1   1   8       31.31       65.28     27.30 o 
   0   1   8       26.87        2.54     27.40 o 
   1   1   8     4655.27     4882.12    196.03 o 
   3   1   8     2847.30     3177.62    178.71 o 
   4   1   8     2250.27     2071.13    173.47 o 
   5   1   8     1637.98     1680.03    195.48 o 
   6   1   8      141.87       95.26     80.70 o 
   7   1   8        1.10       72.46     99.50 o 
 -11   2   8       89.74       35.27    108.67 o 
 -10   2   8      301.98      358.93    119.80 o 
  -9   2   8      170.10      211.81     88.83 o 
  -8   2   8       16.53        0.00     64.01 o 
  -7   2   8      359.83      326.71     85.25 o 
  -6   2   8        0.89       78.73     51.34 o 
  -5   2   8      219.61      287.64     47.54 o 
  -4   2   8     1506.33     1511.93     88.04 o 
  -3   2   8     6221.37     5651.94    183.32 o 
  -2   2   8     4104.80     3652.54    147.72 o 
  -1   2   8      423.26      534.67     59.23 o 
   0   2   8      237.23      342.36     50.48 o 
   1   2   8     5977.56     5793.27    211.01 o 
   2   2   8      672.54      652.67     72.97 o 
   5   2   8      858.69      920.27    129.97 o 
   7   2   8      133.59      335.89    140.00 o 
 -11   3   8        0.94      219.72    119.50 o 
 -10   3   8      192.51       27.24     98.95 o 
  -9   3   8       32.26       57.97     76.72 o 
  -8   3   8       34.21        0.00     68.24 o 
  -7   3   8      211.45      303.97     86.82 o 
  -6   3   8     1765.21     2038.51    144.92 o 
  -5   3   8     5348.67     4421.65    181.74 o 
  -4   3   8     4169.07     3571.49    138.05 o 
  -3   3   8      918.62     1218.23     98.38 o 
  -2   3   8      128.60      124.74     30.64 o 
  -1   3   8      807.11     1002.09     74.81 o 
   0   3   8       57.58       65.85     27.76 o 
   1   3   8      542.77      599.90     61.39 o 
   2   3   8     1403.94     1851.47    146.59 o 
   3   3   8     2439.60     2266.31    173.68 o 
   4   3   8     1849.75     1641.76    160.03 o 
   5   3   8      153.98      119.13     73.79 o 
   6   3   8      739.04      625.42    219.97 o 
   7   3   8        0.31      287.91    153.87 o 
 -11   4   8        3.38       42.77    108.85 o 
 -10   4   8       23.16        0.00     96.73 o 
  -9   4   8        0.44        0.00     79.93 o 
  -8   4   8      830.87      795.75    124.49 o 
  -7   4   8      445.44      451.68     91.48 o 
  -6   4   8      113.18      162.88     51.66 o 
  -5   4   8     1271.74     1122.90    104.36 o 
  -4   4   8     2009.10     1872.57    106.72 o 
  -3   4   8       56.19      120.61     37.01 o 
  -2   4   8      181.89      141.03     33.11 o 
  -1   4   8     1066.35     1115.15     85.42 o 
   0   4   8      230.71      335.00     62.88 o 
   1   4   8       30.90      126.34     41.91 o 
   2   4   8     2187.42     2282.37    149.54 o 
   3   4   8     1336.84     1706.99    201.12 o 
   4   4   8      266.99      351.38     95.99 o 
   5   4   8      454.21      479.00    116.59 o 
   6   4   8      722.96      766.14    160.04 o 
   7   4   8      306.60      417.25    137.18 o 
 -11   5   8      118.21       94.78    132.22 o 
 -10   5   8       56.70       91.51     95.46 o 
  -9   5   8      156.91      132.47    112.84 o 
  -8   5   8        2.74       27.65     79.64 o 
  -7   5   8      399.50      340.66     82.31 o 
  -6   5   8       67.45       20.68     43.61 o 
  -5   5   8      379.15      382.80     93.74 o 
  -4   5   8     1761.33     1907.11    118.93 o 
  -3   5   8       53.01       86.89     29.66 o 
  -2   5   8     2948.62     2730.34    119.18 o 
  -1   5   8     4909.35     4900.38    197.62 o 
   0   5   8     1179.22     1237.30     88.97 o 
   1   5   8       81.60      220.72     71.39 o 
   3   5   8     1167.62     1560.19    189.35 o 
   4   5   8       10.24      100.36     75.97 o 
   5   5   8       29.66       15.32     86.09 o 
   6   5   8      224.93      329.31    124.48 o 
   7   5   8       50.60        0.00    126.97 o 
 -10   6   8      193.96      473.81    125.50 o 
  -9   6   8        3.63      111.19     88.84 o 
  -8   6   8      804.85      664.65    120.09 o 
  -7   6   8      495.61      430.93    120.18 o 
  -6   6   8      210.78      270.12     68.55 o 
  -5   6   8     1095.88     1061.74    118.17 o 
  -4   6   8     3796.82     3460.88    204.28 o 
  -3   6   8     5130.46     4633.26    168.96 o 
  -1   6   8        0.11       66.17     36.41 o 
   1   6   8     3617.17     3705.16    257.64 o 
   2   6   8     3819.74     4081.39    291.38 o 
   3   6   8     1490.79     1331.81    176.98 o 
   4   6   8       85.38       75.77     76.24 o 
   5   6   8      482.15      580.63    134.66 o 
   6   6   8      715.59      643.16    151.24 o 
   7   6   8        4.74       82.52    122.67 o 
 -10   7   8       58.43      273.33    124.02 o 
  -9   7   8       40.97        0.00     87.36 o 
  -8   7   8      678.46      884.37    128.15 o 
  -7   7   8     1125.42     1093.68    119.72 o 
  -6   7   8      875.82      851.19    105.12 o 
  -5   7   8      474.00      583.07     81.33 o 
  -4   7   8      122.36      168.19     48.01 o 
  -3   7   8       27.52      112.95     37.16 o 
  -2   7   8     2741.07     2561.70    156.72 o 
  -1   7   8     9135.97     8660.96    309.01 o 
   0   7   8      683.07      772.26    142.35 o 
   1   7   8      372.37      374.01     97.96 o 
   2   7   8        2.66      161.19     75.47 o 
   3   7   8      784.21      743.39    133.35 o 
   4   7   8     1517.51     1650.11    204.37 o 
   5   7   8      958.28      930.13    171.43 o 
   6   7   8     1404.66     1011.03    210.12 o 
   7   7   8       95.31      128.74    144.47 o 
 -10   8   8        1.65       44.42    123.05 o 
  -9   8   8      809.23     1045.19    150.75 o 
  -8   8   8      494.30      431.21    107.51 o 
  -7   8   8       45.96       34.93     58.37 o 
  -6   8   8      579.34      793.65    109.29 o 
  -5   8   8     2546.94     2242.32    167.27 o 
  -4   8   8      420.29      325.47     68.16 o 
  -3   8   8     1292.57     1330.42    123.27 o 
  -2   8   8      477.89      505.49    101.97 o 
  -1   8   8        6.88        0.00     49.09 o 
   0   8   8      202.97      348.44    107.35 o 
   1   8   8      720.98      651.14    145.49 o 
   2   8   8     1308.71     1118.28    159.13 o 
   3   8   8     1401.10     1219.67    179.33 o 
   4   8   8      598.12      318.40    109.07 o 
   5   8   8       31.80      165.15    181.98 o 
   6   8   8      434.66      389.96    129.77 o 
 -10   9   8        9.67        0.00    108.23 o 
  -9   9   8      105.62      203.57    123.52 o 
  -8   9   8      249.90      164.11     95.28 o 
  -7   9   8      576.03      698.40    109.02 o 
  -6   9   8       20.87      104.69     55.71 o 
  -5   9   8       88.08       94.61     63.39 o 
  -4   9   8       19.46       33.06     50.24 o 
  -3   9   8      363.04      317.10     70.50 o 
  -2   9   8      210.80      206.04     60.70 o 
  -1   9   8      673.36      773.15    123.66 o 
   0   9   8      465.67      445.41    100.38 o 
   1   9   8      297.37      301.18     88.10 o 
   2   9   8      530.61      664.05    141.11 o 
   3   9   8      329.01      179.45     94.07 o 
   4   9   8      379.34      444.71    127.98 o 
   5   9   8      481.63      514.11    130.40 o 
   6   9   8      101.76        0.00    100.08 o 
  -9  10   8        8.89       29.27    110.37 o 
  -8  10   8       58.91      200.11    105.88 o 
  -7  10   8      231.69      205.18     77.81 o 
  -6  10   8        5.42       76.17     58.35 o 
  -5  10   8     1040.86     1038.11    123.55 o 
  -4  10   8      394.69      245.27     62.72 o 
  -3  10   8      176.42      266.37     62.64 o 
  -2  10   8      237.57      126.10    103.93 o 
  -1  10   8       12.49        0.00     52.18 o 
   0  10   8       47.76       11.87     72.19 o 
   1  10   8      210.29      350.95    114.78 o 
   2  10   8       17.24       21.45     75.43 o 
   3  10   8     1697.21     1727.77    226.09 o 
   4  10   8      234.02      369.80    125.28 o 
   5  10   8        5.29      237.68    112.20 o 
   6  10   8       49.73        0.00    126.28 o 
  -9  11   8        0.00      276.93    151.38 o 
  -8  11   8       88.81      119.24    131.21 o 
  -7  11   8       48.14        0.00     83.14 o 
  -6  11   8      272.56      196.34     86.43 o 
  -5  11   8        1.29        4.81     69.99 o 
  -4  11   8      546.81      527.45    104.63 o 
  -3  11   8      882.29      757.98    102.45 o 
  -2  11   8      345.04      225.93     78.44 o 
  -1  11   8        7.16       66.55     68.57 o 
   0  11   8       40.33      219.59     84.00 o 
   1  11   8      777.42      684.86    134.03 o 
   2  11   8      370.35      382.42    135.71 o 
   3  11   8       49.21       62.99     95.11 o 
   4  11   8      592.46      617.98    140.26 o 
   5  11   8      169.13        0.00    106.91 o 
  -8  12   8       76.77       53.79    158.87 o 
  -7  12   8        2.11        0.00     90.39 o 
  -6  12   8       47.23       44.69     67.47 o 
  -5  12   8      301.24      298.47     76.83 o 
  -4  12   8      120.06       98.79     70.42 o 
  -3  12   8      448.83      411.83    174.49 o 
  -2  12   8      138.48      215.89     94.83 o 
  -1  12   8       72.20       46.33     79.55 o 
   0  12   8      985.51     1347.46    324.24 o 
   1  12   8      296.08      635.83    158.15 o 
   2  12   8      355.36      452.53    133.32 o 
   3  12   8      262.14      279.70    113.68 o 
   4  12   8        5.79        0.00     99.79 o 
   5  12   8       23.43      227.71    113.36 o 
  -8  13   8      136.48      177.65    143.41 o 
  -7  13   8      476.51      297.17    155.95 o 
  -6  13   8      141.91       93.55     87.90 o 
  -5  13   8       35.49        0.00     86.08 o 
  -4  13   8       81.67       10.99     73.47 o 
  -3  13   8      526.04      537.31    174.37 o 
  -2  13   8      591.73      339.35    122.54 o 
  -1  13   8       71.97      165.87    120.10 o 
   0  13   8     1760.13     1599.47    202.73 o 
   1  13   8      297.18      434.77    122.74 o 
   2  13   8      170.02      302.89    112.73 o 
   3  13   8       67.89       70.49    101.17 o 
   4  13   8      237.42      148.55    115.22 o 
  -7  14   8       11.22       78.69     97.68 o 
  -6  14   8       31.61      127.16    135.59 o 
  -5  14   8      409.88      330.03    106.15 o 
  -4  14   8      605.56      210.06    261.56 o 
  -3  14   8      564.60      637.25    134.38 o 
  -2  14   8      187.20      225.15    107.87 o 
  -1  14   8        0.26      131.43    107.78 o 
   0  14   8      767.48      650.46    152.34 o 
   1  14   8     1088.72      942.20    177.01 o 
   2  14   8      522.94      329.11    126.69 o 
   3  14   8      176.70      215.15    111.76 o 
  -6  15   8      654.32      563.05    139.18 o 
  -5  15   8      167.12        0.00    100.65 o 
  -4  15   8       10.13        0.00    108.59 o 
  -3  15   8       45.95        0.00     78.21 o 
  -2  15   8      166.50      303.02    113.76 o 
  -1  15   8      406.70      470.25    129.50 o 
   0  15   8      133.05      214.29    115.04 o 
   1  15   8      206.94      303.24    118.00 o 
   2  15   8       30.54       83.52    105.38 o 
  -5  16   8       10.94        0.00    109.40 o 
  -4  16   8       32.63        0.00    115.45 o 
  -3  16   8      210.39      211.51    122.28 o 
  -2  16   8        5.83        5.23    100.28 o 
  -1  16   8       33.82       46.77    114.59 o 
   0  16   8        0.27      192.20    121.35 o 
  -2  17   8        0.35      207.60    112.84 o 
 -11   1   9       14.91       71.71    115.81 o 
 -10   1   9       10.58       71.28    104.52 o 
  -9   1   9       85.17        0.00     75.12 o 
  -8   1   9      302.39      296.69     86.24 o 
  -7   1   9      898.29      942.11    129.75 o 
  -6   1   9      183.43      182.55     85.46 o 
  -4   1   9     1089.58     1331.77     89.71 o 
  -3   1   9     6691.11     5719.40    189.85 o 
  -2   1   9     1422.36     1751.41    128.18 o 
  -1   1   9      933.98     1038.62     97.51 o 
   0   1   9     4010.67     3947.63    153.32 o 
   1   1   9       35.87       53.95     36.47 o 
   4   1   9     2303.15     2268.35    215.22 o 
   5   1   9      107.06      117.99    100.81 o 
   6   1   9      129.33      318.29     97.08 o 
   7   1   9        0.16      145.56    107.25 o 
 -11   2   9      125.88      350.60    125.19 o 
 -10   2   9      326.20      379.82    134.45 o 
  -9   2   9        2.43      112.71     88.68 o 
  -8   2   9      765.61      891.20    130.07 o 
  -7   2   9      862.21      949.61    129.03 o 
  -6   2   9     1975.16     1809.95    160.92 o 
  -5   2   9     6380.66     5349.07    277.86 o 
  -4   2   9      449.37      578.10     59.01 o 
  -3   2   9      106.78      185.72     45.38 o 
  -2   2   9     1510.22     1582.82    170.53 o 
  -1   2   9     1472.38     1589.31    102.05 o 
   0   2   9      994.51     1014.50     82.93 o 
   1   2   9      894.29      797.08     82.67 o 
   2   2   9     4691.96     4346.46    207.12 o 
   3   2   9     1136.30     1079.96    121.92 o 
   5   2   9      632.07      711.74    124.33 o 
   6   2   9      633.86      533.83    166.87 o 
   7   2   9      223.82      313.34    135.15 o 
 -11   3   9        3.25      113.58    110.83 o 
 -10   3   9       70.47        0.00     95.09 o 
  -9   3   9      352.52      290.77     97.23 o 
  -8   3   9      780.66      612.92    107.97 o 
  -7   3   9       41.12        0.00     55.01 o 
  -6   3   9      179.99      140.54     50.68 o 
  -5   3   9      153.54      130.32     50.00 o 
  -4   3   9     3003.35     2632.39    121.82 o 
  -3   3   9     5430.42     4676.23    202.10 o 
  -2   3   9     5234.06     4857.30    182.79 o 
  -1   3   9     2225.75     2120.06    107.94 o 
   0   3   9     1430.67     1617.25    101.96 o 
   1   3   9      402.81      427.23     58.37 o 
   2   3   9     2480.83     2792.45    180.91 o 
   3   3   9      868.92      933.96    131.26 o 
   4   3   9     2770.64     2615.14    244.98 o 
   5   3   9     1089.14     1445.72    188.08 o 
   6   3   9       78.57      179.13    131.56 o 
   7   3   9       19.34      152.13    213.37 o 
 -11   4   9      184.76      269.06    124.49 o 
 -10   4   9       33.35       53.65     87.54 o 
  -9   4   9       57.75      154.15     82.82 o 
  -8   4   9       20.71        0.00     60.78 o 
  -7   4   9      275.28      326.04     95.53 o 
  -6   4   9      861.89      839.12     98.61 o 
  -5   4   9     2773.84     2885.32    163.88 o 
  -4   4   9     4042.39     3654.65    165.43 o 
  -3   4   9      246.92      306.37     44.18 o 
  -2   4   9     1105.60     1104.01     83.79 o 
  -1   4   9     1719.42     1989.61    136.95 o 
   0   4   9     4775.34     4411.10    162.88 o 
   1   4   9     2740.41     2816.93    161.07 o 
   2   4   9       31.56       43.29     69.40 o 
   4   4   9      254.61      303.99    128.68 o 
   5   4   9      952.25     1181.28    193.43 o 
   6   4   9      155.63      111.66    137.54 o 
   7   4   9      163.22      106.36    137.45 o 
 -11   5   9        1.70      130.20    112.55 o 
 -10   5   9       39.31      122.89    102.35 o 
  -9   5   9       18.80       60.75     88.21 o 
  -8   5   9      232.31      297.94     84.64 o 
  -7   5   9        4.42       77.98     64.18 o 
  -6   5   9      780.76      737.00     96.66 o 
  -5   5   9     1124.98     1303.50    117.11 o 
  -4   5   9     2403.70     2361.45    128.77 o 
  -3   5   9      142.36      168.23     49.27 o 
  -2   5   9     2404.69     2330.88    168.27 o 
  -1   5   9     1970.21     2074.67    132.45 o 
   0   5   9       17.44       45.55     53.53 o 
   1   5   9        3.61       88.71     64.56 o 
   2   5   9      710.79      723.34    132.61 o 
   3   5   9     6183.05     5652.86    341.15 o 
   4   5   9       59.16       40.57     78.86 o 
   5   5   9      272.69      155.56     99.02 o 
   6   5   9      223.26      163.52    103.29 o 
   7   5   9       75.34      215.75    135.36 o 
 -11   6   9        1.66        0.00    130.89 o 
 -10   6   9      180.88      264.54    116.38 o 
  -9   6   9       75.87      209.61     96.23 o 
  -8   6   9       24.49        0.00    101.94 o 
  -7   6   9      114.62      140.72     80.22 o 
  -6   6   9       81.03      174.42     64.32 o 
  -4   6   9      227.64      209.96     46.75 o 
  -3   6   9       22.81       77.76     34.70 o 
  -2   6   9        0.65       23.25     41.25 o 
  -1   6   9      196.91      343.03     64.69 o 
   0   6   9     1053.40     1023.98    136.08 o 
   1   6   9       40.58      165.07     79.27 o 
   2   6   9      200.33      328.92     95.39 o 
   3   6   9      116.78      245.37     83.30 o 
   4   6   9        4.74      156.70     80.58 o 
   5   6   9       28.33      169.68    111.58 o 
   6   6   9        5.82      177.76    114.99 o 
 -10   7   9        7.15        0.00    102.18 o 
  -9   7   9        3.29      143.75     97.97 o 
  -8   7   9        6.77       88.32     76.73 o 
  -7   7   9       11.43        0.00     59.66 o 
  -6   7   9      204.25      218.50     64.54 o 
  -5   7   9      394.82      344.42     68.73 o 
  -4   7   9       91.89      118.51     58.21 o 
  -3   7   9      168.07      139.88     49.20 o 
  -2   7   9        7.32       43.47     42.61 o 
  -1   7   9        3.73       14.74     45.28 o 
   1   7   9      125.28      128.77     76.27 o 
   2   7   9      149.49      111.44     75.74 o 
   3   7   9      256.15      330.07    102.44 o 
   4   7   9      146.50      185.86    121.34 o 
   5   7   9      136.26      438.57    135.22 o 
   6   7   9        0.00       56.35    135.05 o 
 -10   8   9        7.78      242.51    122.42 o 
  -9   8   9      133.59      112.30     88.57 o 
  -8   8   9      111.09       62.30     80.46 o 
  -7   8   9       93.02       78.03     62.15 o 
  -6   8   9      107.45      119.17     56.06 o 
  -5   8   9        1.81        0.00     46.65 o 
  -4   8   9      481.61      482.45     80.60 o 
  -3   8   9       51.87      114.20     46.52 o 
  -2   8   9      234.48      227.28     59.04 o 
  -1   8   9      110.04       76.55     68.66 o 
   0   8   9      355.56      317.05     88.74 o 
   1   8   9     2353.05     2124.46    267.47 o 
   2   8   9      257.92      199.27    137.89 o 
   3   8   9      266.33      351.58    120.76 o 
   5   8   9      912.89     1047.10    180.25 o 
   6   8   9      106.59      121.96    117.09 o 
 -10   9   9       25.71       38.81    132.99 o 
  -9   9   9      209.42      174.55     96.98 o 
  -8   9   9      276.74      262.01     95.67 o 
  -7   9   9      322.79      335.81     78.79 o 
  -6   9   9      468.37      442.44    122.93 o 
  -5   9   9      142.76       60.20     59.91 o 
  -4   9   9      553.03      462.16     89.65 o 
  -3   9   9     1138.08     1068.39    114.56 o 
  -2   9   9     1844.16     1394.92    169.31 o 
  -1   9   9     1134.64     1070.00    139.36 o 
   0   9   9       29.45      128.94     83.52 o 
   1   9   9      855.44      910.80    140.79 o 
   2   9   9       30.36       72.56     91.20 o 
   3   9   9      979.46     1391.26    189.73 o 
   4   9   9      952.79      785.18    165.92 o 
   5   9   9      117.59       60.44    108.61 o 
  -8  10   9       33.71      237.11    113.34 o 
  -7  10   9      404.68      540.71    115.51 o 
  -6  10   9     1140.20     1098.48    269.89 o 
  -5  10   9      168.52       60.43     52.11 o 
  -4  10   9       28.61       76.70     60.01 o 
  -3  10   9       48.76      115.84     62.60 o 
  -2  10   9       71.36       90.80     74.68 o 
  -1  10   9      381.00      289.08     78.71 o 
   0  10   9     1246.50     1264.60    167.54 o 
   1  10   9      967.01      614.67    132.58 o 
   2  10   9     1339.67     1281.52    175.65 o 
   3  10   9      351.64      439.04    140.76 o 
   4  10   9      360.84      533.21    131.68 o 
   5  10   9      351.40      462.49    155.18 o 
  -8  11   9      333.34      610.37    162.36 o 
  -7  11   9      416.26      499.76    101.76 o 
  -6  11   9      124.20      276.11     78.49 o 
  -5  11   9        2.20       92.11     93.05 o 
  -4  11   9      324.55      289.63     76.55 o 
  -3  11   9     3323.76     3252.75    366.64 o 
  -2  11   9     2288.37     1877.54    204.39 o 
  -1  11   9     2116.09     1875.55    221.85 o 
   0  11   9      119.22      248.74     93.89 o 
   1  11   9     1463.26     1502.75    197.03 o 
   2  11   9      850.75     1317.02    214.81 o 
   3  11   9      403.66      391.19    117.84 o 
   4  11   9      550.71      589.91    145.27 o 
   5  11   9      139.39      139.18    117.93 o 
  -8  12   9       53.06      126.34    129.47 o 
  -7  12   9      116.89      236.68     94.36 o 
  -6  12   9      524.95      431.81    138.15 o 
  -4  12   9       59.35       90.08     69.28 o 
  -3  12   9        4.91        0.00     66.42 o 
  -2  12   9      180.09       82.89     68.60 o 
  -1  12   9      326.60      137.23     78.97 o 
   0  12   9     1655.91     1875.20    265.10 o 
   1  12   9      247.52      301.03    114.02 o 
   2  12   9      863.95      798.86    155.72 o 
   3  12   9       89.14      209.31    114.73 o 
   4  12   9        4.42       77.39    104.58 o 
  -8  13   9        3.22      281.27    242.84 o 
  -7  13   9       47.16      124.23    102.88 o 
  -6  13   9       57.12        0.00     76.21 o 
  -5  13   9       51.37        0.00    111.23 o 
  -4  13   9       32.40        6.83    119.72 o 
  -3  13   9       91.68      123.62     83.45 o 
  -2  13   9      621.64      439.32    111.52 o 
  -1  13   9      190.70      283.69    113.19 o 
   0  13   9       66.31        0.00     87.09 o 
   1  13   9      492.04      461.37    130.98 o 
   2  13   9       12.85       94.90    104.80 o 
   3  13   9       71.12       25.68    121.51 o 
  -7  14   9       74.76        0.00     95.32 o 
  -6  14   9       74.41       19.80     89.00 o 
  -5  14   9        6.66       35.21     93.02 o 
  -4  14   9        0.99        1.50     92.95 o 
  -3  14   9        2.04        0.00     82.53 o 
  -2  14   9      152.09      178.89     97.88 o 
  -1  14   9      348.31      295.80    123.13 o 
   0  14   9       90.20      321.03    114.68 o 
   1  14   9       45.84      176.80    101.59 o 
   2  14   9       23.21        0.00    104.17 o 
   3  14   9      138.62      194.42    112.24 o 
  -6  15   9      173.69      377.39    296.49 o 
  -5  15   9       66.96       68.58     95.42 o 
  -4  15   9        3.37        0.00    103.59 o 
  -3  15   9       84.62       94.42    119.43 o 
  -2  15   9      230.43      160.58    109.13 o 
  -1  15   9      819.43      745.33    152.62 o 
   0  15   9      323.47      238.76    121.85 o 
   1  15   9       88.36      269.93    124.74 o 
   2  15   9      489.44      583.57    150.10 o 
  -4  16   9      460.56      333.21    132.81 o 
  -3  16   9       36.64       54.56    164.95 o 
  -2  16   9       50.02        0.15    121.61 o 
  -1  16   9      449.49      225.96    177.01 o 
   0  16   9      717.00      651.03    149.85 o 
 -11   0  10      134.70      418.39    189.05 o 
 -10   0  10      250.89      517.37    194.41 o 
  -9   0  10      155.40       81.53    106.79 o 
  -8   0  10       52.58       96.16     99.95 o 
  -7   0  10      575.31      559.56    162.25 o 
  -6   0  10     3238.74     2713.73    282.25 o 
  -5   0  10     7202.94     6377.98    298.74 o 
  -4   0  10     5202.88     4961.40    306.70 o 
  -3   0  10     1263.84     1552.54    186.15 o 
  -2   0  10     4598.96     3947.12    212.11 o 
  -1   0  10     4783.70     3956.07    221.75 o 
   0   0  10      471.73      666.05    102.30 o 
   1   0  10     2865.91     2675.47    220.01 o 
   2   0  10     1062.09     1037.66    137.12 o 
   3   0  10      838.67     1028.77    190.83 o 
   4   0  10     2308.17     2104.92    383.51 o 
   5   0  10     1776.34     1723.20    283.83 o 
   6   0  10     3027.38     2215.53    337.71 o 
 -11   1  10       31.29        0.00    106.46 o 
 -10   1  10      278.04      230.97    116.73 o 
  -9   1  10      735.14      830.76    144.58 o 
  -8   1  10      163.35      259.41     85.03 o 
  -7   1  10       39.83      107.26     64.63 o 
  -6   1  10      977.04      956.66    119.40 o 
  -5   1  10      505.81      442.33     53.73 o 
  -4   1  10       42.26       26.84     27.82 o 
  -3   1  10     1745.54     1982.91    123.85 o 
  -1   1  10     2370.40     2346.02    164.28 o 
   0   1  10      333.38      312.69     51.38 o 
   1   1  10     3846.30     3753.93    165.28 o 
   2   1  10     3452.62     3811.71    209.47 o 
   3   1  10      303.94      267.54     78.95 o 
   4   1  10      130.37      149.24     79.19 o 
   5   1  10      114.61      349.16    206.74 o 
   6   1  10       53.07      278.04    120.72 o 
 -11   2  10       79.94       55.74    113.38 o 
 -10   2  10        3.25        3.99     90.72 o 
  -9   2  10       12.77      146.67     86.66 o 
  -8   2  10      113.11      210.54     77.88 o 
  -7   2  10       98.55       96.23     64.88 o 
  -6   2  10      226.15      360.56     76.21 o 
  -5   2  10     1205.47     1340.89    113.78 o 
  -4   2  10     1119.83     1134.87     89.30 o 
  -3   2  10       79.39      115.46     44.68 o 
  -2   2  10     3163.37     2964.48    182.16 o 
  -1   2  10      684.91      622.56     68.05 o 
   0   2  10       15.56        0.00     31.93 o 
   1   2  10       84.78      167.28     51.48 o 
   2   2  10      599.64      687.63     96.56 o 
   3   2  10      137.09      151.03     61.49 o 
   4   2  10      501.77      729.03    154.74 o 
   5   2  10      820.77      713.84    191.51 o 
   6   2  10      648.68      802.82    207.14 o 
 -11   3  10        0.10       31.13     97.19 o 
 -10   3  10        0.69        0.00     87.52 o 
  -9   3  10      219.38      184.61    109.66 o 
  -8   3  10       42.06      198.69     74.67 o 
  -7   3  10      478.05      411.77     86.97 o 
  -6   3  10       85.25      160.16     50.91 o 
  -5   3  10     1712.90     1906.57    136.07 o 
  -4   3  10        8.61        0.48     32.04 o 
  -3   3  10      388.35      428.22     53.31 o 
  -2   3  10     1635.30     1846.79    115.16 o 
  -1   3  10      237.93      273.24     46.39 o 
   0   3  10       83.45      138.21     40.66 o 
   1   3  10        4.07      118.05     50.67 o 
   2   3  10     1566.97     1358.89    134.70 o 
   3   3  10      413.72      524.03    161.68 o 
   4   3  10      470.44      416.79    108.20 o 
   5   3  10      325.23      270.57    147.99 o 
   6   3  10      141.44        3.68    113.82 o 
 -11   4  10       28.54        0.00    108.63 o 
 -10   4  10      138.81      197.42     93.61 o 
  -9   4  10        0.51        0.00     82.92 o 
  -8   4  10       54.76       38.21     65.17 o 
  -7   4  10        7.08       30.90     54.53 o 
  -6   4  10      456.61      400.79    108.00 o 
  -5   4  10      147.13       93.22     47.88 o 
  -4   4  10      298.77      352.21     54.68 o 
  -3   4  10       87.17      150.54     42.73 o 
  -2   4  10      347.31      449.81     53.79 o 
  -1   4  10     2021.86     2144.41    139.58 o 
   0   4  10      357.98      441.26     92.56 o 
   1   4  10      167.23      166.03     76.82 o 
   2   4  10     1094.45      928.13    147.53 o 
   3   4  10       54.20      105.73     73.76 o 
   4   4  10     1177.58     1541.03    193.95 o 
   5   4  10        2.63      115.77    100.36 o 
   6   4  10        1.42        0.00    111.48 o 
 -11   5  10        6.96      244.62    120.94 o 
 -10   5  10        0.79       25.88    100.44 o 
  -9   5  10      136.97      233.46    112.53 o 
  -8   5  10       29.96       23.29     64.37 o 
  -7   5  10      172.60      123.59     66.91 o 
  -6   5  10      193.78      150.47     59.39 o 
  -5   5  10        6.35       74.42     46.75 o 
  -4   5  10     2237.91     1824.91    119.32 o 
  -3   5  10     5690.30     4956.93    182.61 o 
  -2   5  10      924.60     1073.49    101.88 o 
  -1   5  10     2067.26     1963.66    147.31 o 
   0   5  10     1312.27     1252.05    148.71 o 
   1   5  10     1814.42     1938.75    197.85 o 
   2   5  10        4.00       63.42     69.47 o 
   3   5  10      837.02      887.08    154.37 o 
   4   5  10      237.15       84.46     90.28 o 
   5   5  10       40.31        0.00     98.34 o 
   6   5  10       50.14      166.38    132.17 o 
 -10   6  10       46.16      213.03    126.53 o 
  -9   6  10       19.94        0.00     83.90 o 
  -8   6  10      453.74      554.05    107.36 o 
  -7   6  10     2062.56     1940.19    182.94 o 
  -6   6  10       45.67       23.98     48.89 o 
  -5   6  10       18.24      118.86     50.80 o 
  -4   6  10      241.14      316.72     81.61 o 
  -3   6  10        2.18        0.00     61.54 o 
  -2   6  10      160.59      201.95     57.46 o 
  -1   6  10      426.22      446.94     96.28 o 
   0   6  10     5495.47     4784.76    284.13 o 
   1   6  10     1128.31     1036.54    149.94 o 
   2   6  10     1178.43     1316.58    171.22 o 
   4   6  10      828.11      784.89    150.94 o 
   5   6  10      332.24      265.26    121.86 o 
   6   6  10       13.69        0.00    106.57 o 
 -10   7  10       76.59      281.62    116.34 o 
  -9   7  10      364.90      492.14    120.47 o 
  -8   7  10      360.96      328.77     95.85 o 
  -7   7  10      462.14      551.15     92.14 o 
  -6   7  10      118.15      170.38     58.28 o 
  -5   7  10      742.18      759.75     95.98 o 
  -4   7  10     3285.68     2896.13    204.01 o 
  -3   7  10     3302.65     2958.00    168.60 o 
  -2   7  10     2144.29     1873.85    147.10 o 
  -1   7  10      115.61      185.56     72.91 o 
   0   7  10     1948.12     1876.37    195.48 o 
   1   7  10      628.95      464.22    108.97 o 
   2   7  10     1929.58     2140.37    224.81 o 
   3   7  10     2124.35     1831.10    244.87 o 
   4   7  10      208.92      180.95    123.39 o 
   5   7  10       72.49      174.91    113.64 o 
   6   7  10      106.25        0.00    177.00 o 
 -10   8  10        8.02       45.06    102.84 o 
  -9   8  10       44.99        0.00     85.87 o 
  -8   8  10      162.95      251.83     95.98 o 
  -7   8  10     1197.83     1537.71    151.87 o 
  -6   8  10      177.56      216.22     72.48 o 
  -5   8  10        2.58        0.00     56.89 o 
  -4   8  10       70.89       43.47     52.71 o 
  -3   8  10      189.08      277.59     66.29 o 
  -2   8  10        3.23       66.01     61.63 o 
  -1   8  10      766.40      694.69    121.31 o 
   0   8  10      257.94      238.18     82.00 o 
   1   8  10     1116.03     1231.08    159.86 o 
   2   8  10      137.15      272.28     92.90 o 
   3   8  10     1103.10     1306.58    210.62 o 
   4   8  10      659.73      573.71    151.26 o 
   5   8  10      159.57      147.95    114.24 o 
 -10   9  10       46.14      239.61    128.18 o 
  -9   9  10       26.81        0.00     89.05 o 
  -8   9  10       74.42        0.00     81.04 o 
  -7   9  10       12.51        0.00     62.00 o 
  -6   9  10      178.16      115.54     94.59 o 
  -5   9  10       27.31        0.00     51.68 o 
  -4   9  10      174.45      311.26     77.27 o 
  -3   9  10      488.57      549.16     83.71 o 
  -2   9  10        1.46       31.96     59.88 o 
  -1   9  10       22.78       96.43     69.85 o 
   0   9  10      121.59      160.63     78.17 o 
   1   9  10       97.56      152.43     86.43 o 
   2   9  10      436.69      563.01    128.04 o 
   3   9  10       95.71      331.67    123.42 o 
   4   9  10      839.14      717.73    152.89 o 
   5   9  10       33.85      189.49    118.70 o 
  -9  10  10       94.10       47.67    110.88 o 
  -8  10  10       56.31        0.00     96.16 o 
  -7  10  10        0.13       64.29     78.17 o 
  -6  10  10      182.15      105.16    103.21 o 
  -5  10  10      123.08       87.92     94.38 o 
  -4  10  10      247.36      204.49     72.00 o 
  -3  10  10      299.35      154.83     74.52 o 
  -2  10  10       38.99        7.37     65.14 o 
  -1  10  10      313.92      189.50     78.58 o 
   0  10  10      213.48      223.69     80.42 o 
   1  10  10       94.02      173.87     93.13 o 
   2  10  10       86.29      116.50     99.29 o 
   3  10  10      100.40      165.51    102.87 o 
   4  10  10        0.47       52.82    100.69 o 
   5  10  10       58.83      207.92    134.10 o 
  -9  11  10      119.23        0.00    126.16 o 
  -8  11  10      214.40      192.18    161.58 o 
  -7  11  10       14.28       31.52     73.44 o 
  -6  11  10       12.96      107.05     83.96 o 
  -5  11  10      149.57       22.71     73.42 o 
  -4  11  10      539.75      223.29    134.12 o 
  -3  11  10       19.09      162.67     79.67 o 
  -2  11  10        0.81        0.00     64.56 o 
  -1  11  10      250.81      277.41    111.93 o 
   0  11  10       32.26       48.12     75.34 o 
   1  11  10       49.98      217.44    104.77 o 
   2  11  10      593.61      525.71    125.81 o 
   3  11  10      245.13      286.85    124.40 o 
   4  11  10       14.12      210.79    119.35 o 
  -8  12  10       45.72      231.20     97.49 o 
  -7  12  10      230.47      233.58    110.53 o 
  -6  12  10      297.78      363.55    107.93 o 
  -5  12  10      871.84      808.40    137.22 o 
  -4  12  10        1.51        0.00     98.06 o 
  -3  12  10        4.37        0.00     71.79 o 
  -2  12  10      478.93      462.93    109.55 o 
  -1  12  10      778.84      862.10    167.94 o 
   0  12  10      344.27      410.94    120.04 o 
   1  12  10      474.98      409.03    123.55 o 
   2  12  10      167.03      204.41    101.90 o 
   3  12  10      299.24      312.62    120.63 o 
  -7  13  10       24.53      106.68     84.63 o 
  -6  13  10      329.44      404.71    110.16 o 
  -5  13  10      238.42      397.03    155.93 o 
  -4  13  10      248.55      266.86    108.44 o 
  -3  13  10      170.76      207.48     97.82 o 
  -2  13  10      120.31        7.69    116.04 o 
  -1  13  10        4.22        0.00     91.65 o 
   0  13  10       82.70       20.06    103.72 o 
   1  13  10     1508.42     1402.97    194.89 o 
   2  13  10      580.11      744.46    165.10 o 
   3  13  10       82.33       51.58    103.70 o 
  -7  14  10      143.76      138.86    121.09 o 
  -6  14  10      401.99      350.17    154.83 o 
  -5  14  10      483.01      320.26    211.77 o 
  -4  14  10       41.83      139.34    104.58 o 
  -3  14  10       43.69        0.00    112.29 o 
  -2  14  10      651.72      555.31    186.90 o 
  -1  14  10     1101.35      849.41    159.24 o 
   0  14  10      261.02      264.62    117.48 o 
   1  14  10      140.10      325.92    124.31 o 
   2  14  10      157.74      336.05    124.43 o 
  -5  15  10      197.77      134.67    182.51 o 
  -4  15  10      107.66      377.62    197.41 o 
  -3  15  10       65.38       59.12    111.96 o 
  -2  15  10       75.21      202.78    134.06 o 
  -1  15  10        3.06       89.49    109.77 o 
   0  15  10      250.70       86.03    109.51 o 
   1  15  10      492.74      491.18    140.34 o 
  -4  16  10       37.10        0.00    125.43 o 
  -3  16  10       23.86       40.77    134.16 o 
  -2  16  10        6.33       25.81    108.62 o 
 -11   1  11       22.61       35.16    111.63 o 
 -10   1  11      168.03      252.64    106.28 o 
  -9   1  11      119.26      217.02     90.29 o 
  -8   1  11        3.99      144.33     74.26 o 
  -7   1  11        7.87       52.02     57.29 o 
  -6   1  11       85.84       82.72     52.85 o 
  -5   1  11       28.79       56.72     34.63 o 
  -3   1  11      151.57      179.01     55.86 o 
  -2   1  11      385.81      545.03     62.76 o 
  -1   1  11      195.04      149.53     44.65 o 
   0   1  11      833.08      874.67     90.64 o 
   1   1  11     1825.70     2022.67    144.37 o 
   2   1  11       24.70       69.19     57.44 o 
   3   1  11      177.00      276.05     94.40 o 
   4   1  11        0.18      108.80     68.51 o 
   5   1  11      987.25      866.17    401.18 o 
   6   1  11       20.17       24.13    105.98 o 
 -11   2  11       24.79       88.50    112.43 o 
 -10   2  11        4.69        0.00     90.00 o 
  -9   2  11     1001.56     1193.60    163.60 o 
  -8   2  11       75.29       83.40     68.34 o 
  -7   2  11      402.34      393.40     86.17 o 
  -6   2  11      840.21      827.56    112.87 o 
  -5   2  11       86.82       70.12     39.23 o 
  -4   2  11      865.16     1126.53    143.60 o 
  -3   2  11       12.62       44.83     32.99 o 
  -2   2  11     2022.63     2010.43    140.17 o 
  -1   2  11      796.38      790.69     90.38 o 
   0   2  11       61.65      155.01     42.64 o 
   1   2  11      980.70     1210.30    124.67 o 
   2   2  11      429.53      377.76    100.66 o 
   3   2  11     1487.92     1441.96    202.74 o 
   4   2  11      793.19      539.02    140.45 o 
   5   2  11      299.64      414.88    140.82 o 
   6   2  11      248.05       80.70    136.24 o 
 -11   3  11      172.16      325.47    120.27 o 
 -10   3  11      616.10      686.28    143.45 o 
  -9   3  11       92.37      112.44     89.28 o 
  -8   3  11        2.01       38.14     65.40 o 
  -7   3  11      182.65      331.32     82.52 o 
  -6   3  11     1303.44     1667.18    163.26 o 
  -5   3  11     1472.93     1463.62    122.61 o 
  -4   3  11     4410.08     3918.65    175.41 o 
  -3   3  11     1451.73     1520.19    110.23 o 
  -2   3  11        8.12       63.96     37.72 o 
  -1   3  11      316.95      409.89     60.24 o 
   0   3  11     2561.87     2668.74    201.74 o 
   1   3  11     1825.20     1655.36    183.08 o 
   2   3  11     1008.52      860.10    158.29 o 
   3   3  11      821.26      841.72    139.46 o 
   4   3  11      104.96      214.31    111.84 o 
   5   3  11      589.09      611.88    178.91 o 
   6   3  11      439.00      403.79    150.63 o 
 -11   4  11       13.19      193.40    120.67 o 
 -10   4  11       27.46      133.45     94.63 o 
  -9   4  11      144.89      117.40     82.98 o 
  -8   4  11      921.64      800.49    124.49 o 
  -7   4  11     1671.55     1764.71    171.77 o 
  -6   4  11      587.71      688.64     89.40 o 
  -5   4  11        7.96        8.13     43.78 o 
  -4   4  11     1631.07     1607.96    115.54 o 
  -3   4  11    10472.25     8348.23    361.07 o 
  -2   4  11     5735.78     5176.13    194.01 o 
  -1   4  11     4366.31     4400.58    213.23 o 
   0   4  11     1577.02     1713.88    193.71 o 
   1   4  11     1950.25     1863.35    198.17 o 
   2   4  11       66.57      123.73     73.02 o 
   3   4  11      565.55      638.51    129.47 o 
   4   4  11     1865.46     1397.34    224.85 o 
   5   4  11     1181.07     1037.47    208.77 o 
   6   4  11        0.54      148.22    126.20 o 
 -11   5  11       80.62      193.40    122.15 o 
 -10   5  11      366.88      461.70    148.56 o 
  -9   5  11       28.81       87.76     85.63 o 
  -8   5  11        7.16        7.49     69.93 o 
  -7   5  11      217.64      244.37     77.65 o 
  -6   5  11      735.76      869.28    100.76 o 
  -5   5  11     2680.03     2648.87    173.72 o 
  -4   5  11      953.78      947.79     88.46 o 
  -3   5  11      714.62      627.49    110.39 o 
  -2   5  11     2420.14     2540.61    161.81 o 
  -1   5  11     1688.54     1485.84    185.96 o 
   0   5  11     1043.85     1052.42    145.05 o 
   1   5  11     2091.02     2008.68    217.30 o 
   2   5  11      717.08      769.44    148.56 o 
   3   5  11      360.74      332.88    110.73 o 
   4   5  11        1.22      197.23    102.70 o 
   5   5  11        7.79       18.35    154.87 o 
   6   5  11      449.22      487.42    157.31 o 
 -10   6  11       24.23      121.13    112.30 o 
  -9   6  11        8.11       10.69     80.90 o 
  -8   6  11       91.28      234.70    111.74 o 
  -7   6  11      187.24      213.42     69.08 o 
  -6   6  11       24.82        0.00     47.22 o 
  -5   6  11      258.49      232.46     97.69 o 
  -4   6  11      934.31     1008.96    117.42 o 
  -3   6  11     1531.85     1817.55    163.28 o 
  -2   6  11      948.02      918.66    106.64 o 
  -1   6  11      152.32      193.98     78.55 o 
   0   6  11     1835.39     1886.12    210.06 o 
   1   6  11       79.85       88.38    102.54 o 
   2   6  11      953.19     1002.07    152.74 o 
   3   6  11      109.32       73.98     95.90 o 
   4   6  11      272.50      261.53    122.16 o 
   5   6  11      340.89      280.23    141.90 o 
 -10   7  11        0.90       30.08     95.73 o 
  -9   7  11        1.26       83.21     85.81 o 
  -8   7  11       50.23       39.89     81.05 o 
  -7   7  11        0.06       89.41     68.27 o 
  -6   7  11       25.77      102.65     54.24 o 
  -5   7  11       16.75        0.00     94.92 o 
  -4   7  11      307.33      306.92     90.98 o 
  -3   7  11      142.11      200.45     58.36 o 
  -2   7  11      231.70      175.48     77.10 o 
  -1   7  11      279.94      214.63     79.81 o 
   0   7  11      570.76      623.64    157.13 o 
   1   7  11     2686.35     2675.62    270.42 o 
   2   7  11       70.32      187.43    123.92 o 
   3   7  11      149.47       66.93     99.40 o 
   4   7  11       32.11       38.60    107.21 o 
 -10   8  11        0.41      108.52    109.23 o 
  -9   8  11       21.44       58.69    132.20 o 
  -8   8  11      516.96      553.49    125.77 o 
  -7   8  11      268.92      228.75    118.40 o 
  -6   8  11       21.65       53.34     60.28 o 
  -5   8  11       42.18       79.15     73.37 o 
  -4   8  11       26.78       24.53     55.87 o 
  -3   8  11      950.83     1059.98    126.44 o 
  -2   8  11      712.39      620.92    125.04 o 
  -1   8  11     1297.87     1306.45    160.68 o 
   0   8  11       40.01       67.66     70.15 o 
   1   8  11      506.86      305.58    113.95 o 
   3   8  11      276.13      563.51    141.93 o 
   4   8  11      551.90      318.34    117.27 o 
   5   8  11       10.32      114.30    121.37 o 
 -10   9  11        1.07        6.37    119.96 o 
  -9   9  11        8.16      230.17    107.98 o 
  -8   9  11        0.21        0.00     87.09 o 
  -7   9  11        3.34       34.37     65.04 o 
  -6   9  11      110.37      106.63     73.52 o 
  -4   9  11      503.92      470.27     87.30 o 
  -3   9  11       29.39       82.02     64.90 o 
  -2   9  11      106.07      250.68     84.20 o 
  -1   9  11      819.59      767.78    129.74 o 
   0   9  11       14.06       39.20     71.07 o 
   1   9  11      418.25      346.73    105.95 o 
   2   9  11     2621.10     2321.95    259.72 o 
   3   9  11      831.71      840.55    164.08 o 
  -9  10  11      322.91      512.56    139.84 o 
  -8  10  11      757.96     1198.95    191.09 o 
  -7  10  11      191.15      208.39     86.94 o 
  -6  10  11      283.65      164.21     83.73 o 
  -5  10  11      149.59       89.80     74.26 o 
  -4  10  11      295.12      121.83     76.59 o 
  -3  10  11      156.81      259.70     82.19 o 
  -2  10  11     1409.17     1344.08    170.62 o 
  -1  10  11     2249.25     2006.41    256.48 o 
   0  10  11      645.14      740.27    139.47 o 
   1  10  11        0.76      133.33     95.77 o 
   2  10  11     1063.74     1180.18    191.10 o 
   3  10  11     1494.59     1471.27    209.72 o 
   4  10  11      435.19      433.42    136.27 o 
  -9  11  11       17.31        0.00    150.35 o 
  -8  11  11      132.92       85.44    108.97 o 
  -7  11  11       31.29       92.43     83.24 o 
  -6  11  11      205.62      193.49     81.58 o 
  -5  11  11      817.18      573.42    114.55 o 
  -4  11  11     1383.22      945.65    281.56 o 
  -3  11  11      632.91      652.66    116.42 o 
  -2  11  11        1.48        0.00     69.71 o 
  -1  11  11       20.58        0.00     68.13 o 
   0  11  11     1053.17      951.10    191.57 o 
   1  11  11     1398.35     1281.33    192.61 o 
   2  11  11      131.65       92.50     91.51 o 
   3  11  11      424.27      516.23    144.23 o 
  -8  12  11      175.24       56.80     92.95 o 
  -7  12  11      203.43      180.14     90.22 o 
  -6  12  11      169.24      102.31    112.55 o 
  -5  12  11       14.48       28.97    108.30 o 
  -4  12  11        0.55        4.91    101.09 o 
  -3  12  11      181.96      206.53     93.61 o 
  -2  12  11     1578.04     1377.59    191.10 o 
  -1  12  11      878.64      834.34    154.18 o 
   0  12  11       21.35        0.00     86.94 o 
   1  12  11       29.40      107.44     95.21 o 
   2  12  11       28.64       92.84     98.83 o 
   3  12  11      382.55      505.30    140.30 o 
  -7  13  11       52.87       66.43     87.65 o 
  -6  13  11      223.17      442.13    135.89 o 
  -5  13  11      139.85       63.34    117.57 o 
  -4  13  11       90.41      127.41    107.26 o 
  -3  13  11        8.17        0.00     91.05 o 
  -2  13  11       17.32       21.49     82.68 o 
  -1  13  11       96.01       28.47     80.78 o 
   0  13  11        3.70       28.58     89.47 o 
   1  13  11        1.20      153.97     91.83 o 
   2  13  11       64.11      206.77    120.65 o 
  -6  14  11       58.16       15.35     94.52 o 
  -5  14  11       21.42        0.00    137.18 o 
  -4  14  11        0.46      119.02    100.07 o 
  -3  14  11        0.13        0.00     94.62 o 
  -2  14  11       17.87      186.49    103.75 o 
  -1  14  11      131.02        0.00    104.91 o 
   0  14  11      179.91      250.91    122.51 o 
   1  14  11       20.34      199.61    120.31 o 
  -5  15  11        0.95        0.00    132.18 o 
  -4  15  11       81.62       48.15    109.93 o 
  -3  15  11      157.59       27.71    118.98 o 
  -2  15  11        0.69       41.66    104.60 o 
  -1  15  11        0.74      122.99    109.76 o 
   0  15  11      445.36      603.14    150.45 o 
 -11   0  12        7.99       22.10    152.85 o 
 -10   0  12      349.97      625.65    190.19 o 
  -9   0  12       34.10        3.06    114.93 o 
  -8   0  12      100.33      213.47    114.62 o 
  -7   0  12      299.94      187.53     97.51 o 
  -6   0  12       81.84        0.00     98.56 o 
  -5   0  12     2807.65     2566.90    221.79 o 
  -4   0  12      653.05      789.98    140.64 o 
  -3   0  12     1862.33     1772.46    176.26 o 
  -2   0  12     2140.16     2222.23    194.66 o 
  -1   0  12       30.80      124.15    100.33 o 
   0   0  12      161.55      117.41     71.64 o 
   1   0  12        3.74       36.86    101.52 o 
   2   0  12     2590.77     2177.57    298.23 o 
   3   0  12     1988.90     2406.86    332.77 o 
   4   0  12        3.52      233.13    126.72 o 
   5   0  12       82.07      304.93    239.68 o 
 -11   1  12      198.19      172.01    138.26 o 
 -10   1  12       50.03       58.27     95.45 o 
  -9   1  12       17.84       38.77     84.39 o 
  -8   1  12      148.54      217.96    107.94 o 
  -7   1  12      449.79      513.30     98.76 o 
  -6   1  12       13.44       39.10     52.97 o 
  -5   1  12       51.22       64.74     38.37 o 
  -4   1  12      198.84      276.47     50.90 o 
  -3   1  12       45.46      122.77     44.77 o 
  -2   1  12     1441.17     1737.59    132.96 o 
  -1   1  12     2211.63     2524.90    153.26 o 
   0   1  12     6712.17     6222.92    228.35 o 
   1   1  12      335.73      398.66     70.43 o 
   2   1  12      401.30      525.16    105.46 o 
   3   1  12      245.12      156.89     96.97 o 
   4   1  12      246.15      171.28    113.05 o 
   5   1  12     1091.43      740.05    192.06 o 
 -11   2  12       43.27       98.62    108.99 o 
 -10   2  12       14.06       59.32     93.13 o 
  -9   2  12       33.08      131.48     90.67 o 
  -8   2  12      473.12      622.82    114.90 o 
  -7   2  12      219.68      188.92     68.61 o 
  -6   2  12      158.26       96.68     63.97 o 
  -5   2  12      737.45      854.69     94.83 o 
  -4   2  12     3963.18     3921.79    247.82 o 
  -3   2  12      108.34      167.94     42.92 o 
  -2   2  12      590.19      783.30     83.11 o 
  -1   2  12       92.44      150.42     50.05 o 
   0   2  12      115.94      156.59     54.56 o 
   1   2  12      114.45        0.00    121.79 o 
   2   2  12      592.34      425.08    106.93 o 
   3   2  12      123.95       52.26     88.18 o 
   4   2  12      710.12      664.63    174.43 o 
   5   2  12        0.15       65.69    121.17 o 
 -11   3  12       13.64       96.68    125.56 o 
 -10   3  12        0.03      170.33     98.95 o 
  -9   3  12       52.96       55.24     81.73 o 
  -8   3  12      117.79       51.84     70.49 o 
  -7   3  12      526.01      343.77     83.34 o 
  -6   3  12       97.26       24.94     56.30 o 
  -5   3  12      297.57      365.28     66.41 o 
  -4   3  12      244.74      348.45     64.28 o 
  -3   3  12      813.76      894.13     88.19 o 
  -2   3  12      427.96      555.73     84.45 o 
  -1   3  12     2175.66     2185.27    147.35 o 
   0   3  12       50.76       79.34     67.68 o 
   1   3  12      580.91      706.35    121.20 o 
   2   3  12        1.02       19.20     71.93 o 
   3   3  12      154.37      188.90     96.31 o 
   4   3  12      245.14      408.20    172.19 o 
   5   3  12        4.72       82.56    140.35 o 
 -11   4  12        3.60       19.08    111.78 o 
 -10   4  12        6.47       86.24    100.98 o 
  -9   4  12       43.77      101.12    103.93 o 
  -8   4  12       53.40       37.64     67.75 o 
  -7   4  12      114.75      175.70    113.36 o 
  -6   4  12      582.55      536.65     80.96 o 
  -5   4  12      260.43      213.80     68.14 o 
  -4   4  12      200.15      304.38     55.48 o 
  -3   4  12      697.67      627.77     72.44 o 
  -2   4  12     3541.67     3743.66    225.30 o 
  -1   4  12       14.70       10.35     58.90 o 
   0   4  12      520.54      510.67    103.26 o 
   1   4  12       93.65      102.12     71.56 o 
   2   4  12      366.12      351.24    128.97 o 
   3   4  12       45.05        0.00    115.02 o 
   4   4  12      233.25      317.69    141.86 o 
   5   4  12      306.47      339.32    135.00 o 
 -11   5  12       18.25      147.11    123.83 o 
 -10   5  12       80.55      210.97    105.02 o 
  -9   5  12       67.62       44.12    103.98 o 
  -8   5  12       32.74       99.96     75.39 o 
  -7   5  12      403.64      531.98    103.97 o 
  -6   5  12     1147.84     1130.52    118.11 o 
  -5   5  12     1579.07     1504.59    131.01 o 
  -4   5  12      419.74      398.50     69.58 o 
  -3   5  12      134.12      218.24     61.78 o 
  -2   5  12     1398.40     1484.60    139.08 o 
  -1   5  12     3750.97     3405.66    262.42 o 
   0   5  12      135.91      102.68     67.21 o 
   1   5  12      912.52      660.29    123.00 o 
   2   5  12      544.66      474.78    161.26 o 
   3   5  12      355.98      461.14    124.62 o 
   4   5  12      559.33      473.75    132.22 o 
   5   5  12      204.38      410.78    148.84 o 
 -10   6  12       84.45       99.23    103.41 o 
  -9   6  12      372.53      534.21    120.88 o 
  -8   6  12      257.85      234.20     87.27 o 
  -7   6  12       89.00       63.32     72.70 o 
  -6   6  12      115.54      136.79     59.46 o 
  -5   6  12      309.27      277.97     80.25 o 
  -4   6  12      271.34      212.02     60.94 o 
  -3   6  12     2504.67     2305.39    170.97 o 
  -2   6  12     1603.72     1744.26    184.80 o 
  -1   6  12        6.77        0.00     53.79 o 
   0   6  12      572.96      856.75    139.86 o 
   1   6  12      411.90      377.97    107.24 o 
   2   6  12      377.18      380.20    115.85 o 
   3   6  12      458.87      342.77    115.63 o 
   4   6  12     1018.24      886.42    166.61 o 
   5   6  12       24.47      127.85    136.69 o 
 -10   7  12       59.10       76.37    109.59 o 
  -9   7  12      176.98       74.52     87.77 o 
  -8   7  12        5.22        0.00     72.74 o 
  -7   7  12       88.24      115.57     82.73 o 
  -6   7  12     1171.30     1019.41    155.24 o 
  -5   7  12     1441.16     1367.09    204.90 o 
  -4   7  12        2.89        8.02     57.52 o 
  -3   7  12       74.95       55.95     64.43 o 
  -2   7  12     2568.75     2657.69    236.12 o 
  -1   7  12      303.42      153.32    152.15 o 
   0   7  12      522.47      677.34    123.37 o 
   1   7  12      671.86      643.95    129.92 o 
   2   7  12      721.68      670.36    140.66 o 
   3   7  12     1054.49     1063.38    185.29 o 
   4   7  12      715.60      671.15    153.41 o 
 -10   8  12       58.62      115.47     98.54 o 
  -9   8  12      123.69      403.83    125.64 o 
  -8   8  12       85.01      147.79    101.35 o 
  -7   8  12        0.45      116.00     94.04 o 
  -6   8  12      268.87      206.68     72.79 o 
  -5   8  12       33.70        0.00     73.94 o 
  -4   8  12       83.23      164.66     64.26 o 
  -3   8  12      854.56      918.60    143.96 o 
  -2   8  12       74.90      106.22     64.14 o 
  -1   8  12      380.27      347.02     99.28 o 
   0   8  12       49.61      104.83     63.07 o 
   1   8  12     1597.43     1435.08    272.75 o 
   2   8  12     1959.61     1800.09    303.04 o 
   3   8  12      387.33      468.04    124.29 o 
   4   8  12       65.60      104.13    110.87 o 
  -9   9  12       21.33       28.02    100.40 o 
  -8   9  12        9.79        0.00    113.25 o 
  -7   9  12      263.18      309.95    112.02 o 
  -6   9  12       71.30       99.94     61.86 o 
  -5   9  12       47.93       44.46     64.36 o 
  -4   9  12      258.63      248.05     89.97 o 
  -3   9  12      986.86      834.30    151.00 o 
  -2   9  12      186.07      275.77     86.55 o 
  -1   9  12     1080.26      854.84    137.95 o 
   0   9  12      535.45      391.79    106.33 o 
   1   9  12      115.89        2.56     92.07 o 
   2   9  12       40.03       64.42    102.54 o 
   3   9  12        7.21       91.81    106.85 o 
   4   9  12      387.70      503.18    152.35 o 
  -9  10  12        0.64       19.96    113.75 o 
  -8  10  12       16.52      267.47    114.05 o 
  -7  10  12       45.40      126.30     93.64 o 
  -6  10  12        0.63      100.86     84.47 o 
  -5  10  12       13.31       35.52     63.86 o 
  -4  10  12        2.92        0.00     69.73 o 
  -3  10  12      226.03      264.08     99.87 o 
  -2  10  12      375.73      426.94    109.98 o 
  -1  10  12      109.77      132.13     78.63 o 
   0  10  12      543.25      332.45    107.30 o 
   1  10  12      157.71      203.82     97.47 o 
   2  10  12        7.08        0.00     86.80 o 
   3  10  12       43.29        0.00    122.26 o 
  -8  11  12       20.37      164.74     92.24 o 
  -7  11  12        0.44      115.23     81.07 o 
  -6  11  12       95.51       71.35     74.58 o 
  -5  11  12      102.39       38.49     93.23 o 
  -4  11  12      106.22      293.06    123.67 o 
  -3  11  12      254.41      132.94     91.65 o 
  -2  11  12       41.71       50.84     99.23 o 
  -1  11  12      322.26      247.51     96.88 o 
   0  11  12      198.54      273.67    108.12 o 
   1  11  12       63.10       22.82    107.94 o 
   2  11  12       41.84      103.32    105.19 o 
   3  11  12        1.20        0.00     92.77 o 
  -8  12  12       38.09      133.63    103.71 o 
  -7  12  12      259.98      223.46    126.72 o 
  -6  12  12        1.19       57.06    123.12 o 
  -5  12  12      147.21      141.35    116.81 o 
  -4  12  12      343.33      123.15    166.25 o 
  -3  12  12      121.52      250.19    105.41 o 
  -2  12  12      279.95      197.21    105.95 o 
  -1  12  12       26.45       90.58     85.81 o 
   0  12  12        2.03        0.00     87.36 o 
   1  12  12       95.70      197.28    104.45 o 
   2  12  12     1053.22     1071.49    193.51 o 
  -7  13  12      510.42      321.89    171.26 o 
  -6  13  12      314.52      382.05    118.50 o 
  -5  13  12      251.07      454.66    132.28 o 
  -4  13  12      330.52      354.14    124.65 o 
  -3  13  12      147.36      113.09    100.09 o 
  -2  13  12      120.28        0.00     85.64 o 
  -1  13  12      224.80        0.00    140.19 o 
   0  13  12      732.30      783.70    171.27 o 
   1  13  12      457.00      538.40    131.72 o 
  -6  14  12       10.31        0.00    109.34 o 
  -5  14  12      228.53      108.84    108.37 o 
  -3  14  12      310.93      162.44    115.63 o 
  -2  14  12       70.75      245.40    119.30 o 
  -1  14  12        3.40        0.00     99.39 o 
   0  14  12        0.39       93.22    132.83 o 
  -4  15  12       45.52       15.23    119.96 o 
  -3  15  12       45.55       13.28    132.63 o 
  -2  15  12      231.70      209.37    114.26 o 
 -11   1  13        1.64      150.13    113.47 o 
 -10   1  13        5.96       12.73     88.56 o 
  -9   1  13        1.01       72.86     89.54 o 
  -8   1  13      209.83      351.98     92.93 o 
  -7   1  13      374.45      439.41     79.25 o 
  -6   1  13        3.49        0.00     52.89 o 
  -5   1  13       15.72        0.00     40.74 o 
  -4   1  13       30.30      126.53     43.90 o 
  -3   1  13     1193.39     1353.50    125.24 o 
  -2   1  13      704.43      659.66     80.36 o 
  -1   1  13     1389.51     1468.72    122.01 o 
   0   1  13     1292.10     1442.75    122.95 o 
   1   1  13        5.28       74.92     65.10 o 
   2   1  13      315.31      360.49    169.32 o 
   3   1  13       94.56      234.56    103.26 o 
   4   1  13      807.19      627.08    152.60 o 
   5   1  13       76.96      238.38    151.31 o 
 -11   2  13       87.18        0.00    111.14 o 
 -10   2  13      176.19       60.48    104.34 o 
  -9   2  13      338.92      269.11    101.24 o 
  -8   2  13        1.02        0.00     67.02 o 
  -7   2  13       33.15        0.00     58.57 o 
  -6   2  13     1063.35     1102.26    129.36 o 
  -5   2  13      803.46      924.17    137.57 o 
  -4   2  13       37.77       89.45     53.52 o 
  -3   2  13      777.28     1019.73     97.01 o 
  -2   2  13      849.48     1090.42    108.52 o 
  -1   2  13      817.04     1002.92     99.88 o 
   0   2  13      223.81       71.35     72.05 o 
   1   2  13      227.28      195.43     80.56 o 
   2   2  13     1498.16     1579.85    224.55 o 
   3   2  13      113.91      176.03    114.46 o 
   4   2  13       34.57      166.94    117.65 o 
   5   2  13        1.12       80.95    118.73 o 
 -11   3  13       24.45       93.10    110.56 o 
 -10   3  13        0.94       90.68     90.32 o 
  -9   3  13      209.99      390.05    112.47 o 
  -8   3  13      686.28      891.77    136.33 o 
  -7   3  13      814.16     1011.86    138.17 o 
  -6   3  13     1018.70     1045.77    130.26 o 
  -5   3  13        8.35        0.00     42.78 o 
  -4   3  13       78.63       95.53     42.63 o 
  -3   3  13      728.89      701.03    101.27 o 
  -2   3  13     2749.21     2545.83    180.82 o 
  -1   3  13     2624.30     2505.25    226.12 o 
   0   3  13     1188.43     1301.77    164.15 o 
   1   3  13       40.00       88.20     70.47 o 
   2   3  13       12.84        0.00     78.32 o 
   3   3  13       16.56        0.00     98.76 o 
   4   3  13     1261.41     1133.90    213.33 o 
   5   3  13      543.86      663.73    176.92 o 
 -11   4  13       90.46      183.32    128.46 o 
 -10   4  13      268.60      372.34    113.60 o 
  -9   4  13      612.17      662.83    129.84 o 
  -8   4  13      677.63      687.87    196.56 o 
  -7   4  13       33.79      124.41     67.49 o 
  -6   4  13       22.59       32.32     62.95 o 
  -5   4  13     1641.22     1642.03    139.53 o 
  -4   4  13     3058.06     3036.24    170.34 o 
  -3   4  13     3009.44     3037.55    197.91 o 
  -1   4  13       93.29      107.44     65.38 o 
   0   4  13      279.74      411.46    135.24 o 
   1   4  13     1447.42     1621.97    257.42 o 
   2   4  13      256.12      254.54     96.33 o 
   3   4  13     1575.49     1792.02    217.03 o 
   4   4  13       20.80       97.63    125.32 o 
   5   4  13      502.38      584.43    183.53 o 
 -10   5  13       63.70        0.00     93.84 o 
  -9   5  13      234.02      183.74     98.18 o 
  -8   5  13       73.32       50.89     78.11 o 
  -7   5  13       40.34       45.43     73.27 o 
  -6   5  13      700.09      877.24    104.91 o 
  -5   5  13      196.97      168.88     67.95 o 
  -4   5  13       82.69      148.12     59.79 o 
  -3   5  13      464.81      365.70     91.09 o 
  -2   5  13      364.90      497.16    118.27 o 
  -1   5  13     1346.31     1182.27    158.46 o 
   0   5  13      310.13      265.48     88.44 o 
   1   5  13     1017.33      877.94    144.90 o 
   2   5  13      301.43      275.55    110.70 o 
   3   5  13       21.54       50.80     94.43 o 
   4   5  13        4.37       84.59    122.61 o 
 -10   6  13       72.47       77.73    105.17 o 
  -9   6  13      168.77      238.22    135.53 o 
  -8   6  13      498.49      529.38    118.77 o 
  -7   6  13        0.07        0.00     83.64 o 
  -6   6  13       14.27      105.23     65.11 o 
  -5   6  13      236.56      267.12     90.72 o 
  -4   6  13      946.53     1091.53    134.12 o 
  -3   6  13        2.51       31.77     45.23 o 
  -2   6  13     1166.31     1055.92    147.90 o 
  -1   6  13     1899.80     1947.84    211.08 o 
   0   6  13      361.99      242.87     87.50 o 
   1   6  13      482.30      423.34    114.47 o 
   2   6  13      129.76        0.00     88.97 o 
   3   6  13      283.36      503.96    144.32 o 
   4   6  13       53.44       82.96    109.32 o 
 -10   7  13       38.76        0.00     95.49 o 
  -9   7  13       17.48        0.00    134.48 o 
  -8   7  13       47.29       43.60     95.98 o 
  -7   7  13       60.02      193.85     87.99 o 
  -6   7  13       16.39        0.00     62.38 o 
  -5   7  13      158.13      276.86     88.98 o 
  -4   7  13       38.29       30.35     51.67 o 
  -3   7  13       87.16      149.99     68.80 o 
  -2   7  13     1040.10     1336.81    164.91 o 
  -1   7  13     2481.13     2418.73    237.09 o 
   0   7  13      219.94      116.77     82.79 o 
   1   7  13      237.29      389.82    114.75 o 
   2   7  13       61.37       56.46    113.86 o 
   3   7  13      137.43      254.15    117.71 o 
   4   7  13        5.54        0.00    108.86 o 
 -10   8  13       14.11        0.00    142.34 o 
  -9   8  13        6.96      123.22    128.68 o 
  -8   8  13       38.35       22.32    134.10 o 
  -7   8  13        5.43        0.00     80.66 o 
  -6   8  13       31.91      168.16     84.80 o 
  -5   8  13       53.17        0.00     57.48 o 
  -3   8  13      823.85      774.83    132.81 o 
  -2   8  13        1.91       12.91     62.78 o 
  -1   8  13       59.19       77.07     70.57 o 
   0   8  13      586.84      459.93    107.36 o 
   1   8  13      585.27      460.52    122.85 o 
   2   8  13       15.29      127.87    101.52 o 
   3   8  13      138.23      296.13    136.22 o 
   4   8  13       21.30       52.39    119.13 o 
  -9   9  13       53.47        0.00    122.16 o 
  -8   9  13      132.44      293.15    108.11 o 
  -7   9  13      518.94      331.19    143.46 o 
  -6   9  13      314.13      188.68     81.42 o 
  -5   9  13        4.11        0.00    109.31 o 
  -4   9  13        1.59       69.51     79.09 o 
  -3   9  13       22.23       97.29     74.75 o 
  -2   9  13       94.43        0.00     66.83 o 
  -1   9  13     1260.80     1422.58    186.56 o 
   0   9  13       73.22       59.40     77.82 o 
   1   9  13      194.34      373.37    120.08 o 
   2   9  13       30.16      200.28     97.94 o 
   3   9  13      747.92      839.52    157.97 o 
  -9  10  13       12.75        0.00    112.01 o 
  -8  10  13       75.76      122.78    124.24 o 
  -7  10  13        7.83       86.42     95.44 o 
  -6  10  13      195.88      222.40    105.10 o 
  -5  10  13      621.02      465.93    127.78 o 
  -4  10  13      975.35      895.26    168.15 o 
  -3  10  13      984.77      716.92    142.78 o 
  -2  10  13      451.22      384.66    109.50 o 
  -1  10  13      178.26      310.90    107.56 o 
   0  10  13      482.70      462.81    119.65 o 
   1  10  13      870.24      885.99    156.07 o 
   2  10  13     1013.73     1003.67    195.75 o 
   3  10  13      144.56      233.24    121.94 o 
  -8  11  13      148.95       94.20     95.81 o 
  -7  11  13      450.46      400.01    118.30 o 
  -6  11  13      323.38      373.95    113.93 o 
  -5  11  13      338.61      316.79    111.11 o 
  -4  11  13        5.57      152.73     93.41 o 
  -3  11  13      579.16      574.62    127.99 o 
  -2  11  13      290.12      225.35     90.87 o 
  -1  11  13      777.86      841.36    153.10 o 
   0  11  13     1151.03     1071.67    213.73 o 
   1  11  13       70.06        0.00    101.89 o 
   2  11  13       30.03      127.30    115.68 o 
  -7  12  13       33.45       65.93     80.12 o 
  -6  12  13        6.16       20.11     93.16 o 
  -5  12  13      402.01      309.24    119.80 o 
  -4  12  13      401.20      379.10    136.91 o 
  -3  12  13      353.77      499.81    185.98 o 
  -2  12  13       62.68        0.00     78.60 o 
  -1  12  13      302.09      183.10     97.83 o 
   0  12  13      106.79      202.07    111.36 o 
   1  12  13        8.30       45.04     98.01 o 
  -6  13  13       59.69       65.06    102.65 o 
  -5  13  13       41.60      160.02    133.06 o 
  -4  13  13       28.60        0.00    110.82 o 
  -3  13  13       12.03      166.36    124.06 o 
  -2  13  13        0.36        0.00    102.40 o 
  -1  13  13       44.59        0.00     84.25 o 
   0  13  13      186.16      291.50    125.17 o 
  -5  14  13      205.03        0.00    132.47 o 
  -4  14  13       37.58        0.00    105.53 o 
  -3  14  13       37.46       14.91    127.79 o 
  -2  14  13        2.49      146.10    112.97 o 
  -1  14  13       33.09      208.49    114.49 o 
 -11   0  14        1.09        0.00    141.16 o 
 -10   0  14      212.70      477.02    201.39 o 
  -9   0  14       28.81        3.02    129.80 o 
  -8   0  14       24.57       32.42    147.22 o 
  -7   0  14      198.09      356.80    254.93 o 
  -6   0  14      276.82      319.70    279.23 o 
  -5   0  14      106.71      107.01     63.46 o 
  -4   0  14       27.44        0.00     59.29 o 
  -3   0  14     1692.65     2134.81    241.48 o 
  -2   0  14       69.37      189.22    104.95 o 
  -1   0  14     4541.84     4178.23    307.35 o 
   0   0  14     4408.61     4535.83    309.86 o 
   1   0  14     3429.76     3255.48    394.60 o 
   2   0  14       11.07      108.86    196.67 o 
   4   0  14      275.15      387.90    226.80 o 
 -11   1  14       50.61       66.77    112.98 o 
 -10   1  14       26.77       14.72     95.92 o 
  -9   1  14      177.83      208.90     97.07 o 
  -8   1  14      483.65      627.67    165.72 o 
  -7   1  14      616.67      572.93     97.34 o 
  -6   1  14      174.46      271.21     68.91 o 
  -5   1  14       17.57        0.00     46.54 o 
  -4   1  14     2272.53     2433.85    208.13 o 
  -3   1  14     4117.80     3747.34    188.95 o 
  -2   1  14     2801.27     2783.83    189.36 o 
  -1   1  14      455.10      547.37     79.00 o 
   0   1  14        0.06       88.46     57.34 o 
   1   1  14     1491.49     1170.34    294.84 o 
   2   1  14       85.04        0.00    121.15 o 
   3   1  14      878.36     1097.73    184.62 o 
   4   1  14     1375.56     1444.31    465.66 o 
 -11   2  14       19.49       14.52    106.38 o 
 -10   2  14       36.56       34.61    120.90 o 
  -9   2  14       48.60      137.71     95.18 o 
  -8   2  14      111.78      125.51     81.55 o 
  -7   2  14      564.83      762.41    109.48 o 
  -6   2  14      398.53      332.38     80.16 o 
  -5   2  14      246.66      213.63     74.08 o 
  -4   2  14       78.94      141.77     55.62 o 
  -3   2  14      214.90      335.49     69.69 o 
  -2   2  14       18.46       99.19     49.96 o 
  -1   2  14      356.54      344.13    155.79 o 
   0   2  14     1797.78     1629.56    213.18 o 
   1   2  14      256.80      348.37     98.63 o 
   2   2  14      128.58      141.55    108.59 o 
   3   2  14       21.04        1.32    106.60 o 
   4   2  14      177.82      186.97    133.57 o 
 -11   3  14       37.97       78.01    110.04 o 
 -10   3  14      100.60      122.22    114.79 o 
  -9   3  14        1.62       40.69     88.05 o 
  -8   3  14      121.69      215.62     88.31 o 
  -7   3  14       82.73       10.72     65.44 o 
  -6   3  14      118.03       85.93     72.27 o 
  -5   3  14       85.20      146.71     56.18 o 
  -4   3  14     1637.42     1716.06    129.20 o 
  -3   3  14      390.19      507.53     89.38 o 
  -2   3  14      628.18      678.49    102.06 o 
  -1   3  14      859.45      801.84    139.97 o 
   0   3  14      685.77      472.13    103.24 o 
   1   3  14      194.34      228.66    115.04 o 
   2   3  14        1.44        0.00     94.43 o 
   3   3  14      143.93      148.36    105.67 o 
   4   3  14        0.11        0.00    107.32 o 
 -10   4  14       55.53        0.00     95.25 o 
  -9   4  14       29.66       40.08     91.19 o 
  -8   4  14       32.27      106.47     79.27 o 
  -7   4  14       63.58      105.56     70.29 o 
  -6   4  14       24.13       42.98     60.74 o 
  -5   4  14      212.31      153.88     67.10 o 
  -4   4  14     1372.35     1291.73    128.09 o 
  -3   4  14      685.89      751.09    103.27 o 
  -2   4  14     1384.99     1164.16    169.39 o 
  -1   4  14      879.29      980.52    145.73 o 
   0   4  14       27.47      202.29     83.99 o 
   1   4  14        1.70       20.11     80.82 o 
   2   4  14       27.82        0.00     94.51 o 
   3   4  14       90.41      148.12    109.59 o 
   4   4  14        1.00      153.87    119.85 o 
 -10   5  14        0.79        0.00    223.17 o 
  -9   5  14      109.87      286.17    105.13 o 
  -8   5  14      122.21      102.03     84.06 o 
  -7   5  14      134.96      275.45     89.81 o 
  -6   5  14       22.58       52.75     78.79 o 
  -5   5  14        0.32      118.57     65.02 o 
  -4   5  14       12.23        4.49     50.17 o 
  -3   5  14     1473.86     1475.94    138.12 o 
  -2   5  14       30.43      121.03     71.29 o 
  -1   5  14      784.53      983.52    162.02 o 
   0   5  14      400.21      494.58    104.68 o 
   1   5  14      261.27      202.68     95.08 o 
   2   5  14     1484.34     1296.22    191.94 o 
   3   5  14      443.89      573.25    159.06 o 
   4   5  14       60.40       29.04    156.87 o 
 -10   6  14       34.73      158.25    103.47 o 
  -9   6  14        6.62        0.00     88.91 o 
  -8   6  14       94.51      113.58     95.35 o 
  -7   6  14      371.93      395.47    117.19 o 
  -6   6  14      451.45      574.65    100.95 o 
  -5   6  14     1439.96     1306.93    202.14 o 
  -4   6  14     1256.21     1215.17    155.75 o 
  -3   6  14     2342.16     2482.61    234.66 o 
  -2   6  14     2322.00     1989.94    207.32 o 
  -1   6  14        6.18       48.07     68.16 o 
   0   6  14      748.30      799.10    136.35 o 
   1   6  14      391.93      352.04    119.03 o 
   2   6  14      181.86      392.72    118.59 o 
   3   6  14      145.00      124.18    104.87 o 
   4   6  14       58.20       74.49    127.21 o 
 -10   7  14       57.97       76.46    133.30 o 
  -9   7  14      181.75       97.82    161.66 o 
  -8   7  14      155.59       50.23    128.10 o 
  -7   7  14        5.97        0.00     88.38 o 
  -6   7  14       70.82       80.33     64.49 o 
  -5   7  14      111.83      171.25     67.03 o 
  -4   7  14      762.69      822.06    146.69 o 
  -3   7  14      280.44      269.21     83.77 o 
  -2   7  14     3589.11     3580.45    431.09 o 
  -1   7  14      172.25      133.57     80.23 o 
   0   7  14       91.76      110.26     86.78 o 
   1   7  14      281.30      310.06    117.80 o 
   2   7  14     2514.96     2295.85    257.01 o 
   3   7  14      858.80      631.57    156.69 o 
  -9   8  14       13.67      135.63    124.66 o 
  -8   8  14       77.72      101.19    116.74 o 
  -7   8  14      202.52      118.23    167.70 o 
  -6   8  14      256.25      213.40     76.35 o 
  -5   8  14      881.07      721.98    110.01 o 
  -4   8  14      231.36      279.75    100.82 o 
  -3   8  14        0.10        0.00     62.85 o 
  -2   8  14      859.59      819.16    143.09 o 
  -1   8  14     1518.08     1306.03    184.18 o 
   0   8  14      897.84      748.15    169.13 o 
   1   8  14      968.68     1090.71    186.96 o 
   2   8  14      463.23      332.29    122.65 o 
   3   8  14       24.64        0.00    100.19 o 
  -9   9  14      106.03      115.16    149.33 o 
  -8   9  14      223.09      438.80    136.12 o 
  -7   9  14        5.00      287.51    126.62 o 
  -6   9  14      159.96       95.99    116.02 o 
  -5   9  14       64.50       21.57     91.02 o 
  -4   9  14      853.53      899.41    181.44 o 
  -3   9  14        1.71       76.23     73.13 o 
  -2   9  14       47.08       36.58     79.53 o 
  -1   9  14      222.56      386.56    117.17 o 
   0   9  14      295.96      291.60    103.57 o 
   1   9  14      280.43      411.82    132.59 o 
   2   9  14      209.88      144.19    117.02 o 
  -8  10  14        3.44        0.00    114.80 o 
  -7  10  14      255.72      268.29    104.80 o 
  -6  10  14        8.42       89.93     74.41 o 
  -5  10  14      125.75      103.62     99.56 o 
  -4  10  14        9.51        0.00     82.82 o 
  -3  10  14      205.18       97.51     87.61 o 
  -2  10  14      403.38      479.74    133.02 o 
  -1  10  14      186.34      266.05    106.15 o 
   0  10  14       63.73        0.00    115.39 o 
   1  10  14        9.52       54.58    111.35 o 
   2  10  14      124.53       72.56    111.55 o 
  -8  11  14        0.76        0.00    100.18 o 
  -7  11  14        6.20       14.29    187.54 o 
  -6  11  14       68.92       40.46     91.69 o 
  -5  11  14       34.00      143.18     99.90 o 
  -4  11  14        2.88      124.29    113.75 o 
  -3  11  14      110.63        0.00     84.28 o 
  -2  11  14      179.32       85.74     96.01 o 
  -1  11  14       10.93        0.00     78.00 o 
   0  11  14       40.31       59.80    102.88 o 
   1  11  14        8.73        0.00    112.03 o 
  -7  12  14       99.76      138.89    132.86 o 
  -6  12  14      535.75      422.86    126.44 o 
  -5  12  14      276.20      359.86    128.89 o 
  -4  12  14      102.02      129.12     96.54 o 
  -3  12  14      188.93      370.86    118.52 o 
  -2  12  14        6.55        9.49     91.82 o 
  -1  12  14       88.71       13.14     93.84 o 
   0  12  14      439.44      522.18    157.27 o 
  -6  13  14       24.65        0.00    212.50 o 
  -5  13  14       22.62       73.71    117.44 o 
  -4  13  14      277.65      186.51    116.87 o 
  -3  13  14      395.12      355.36    223.17 o 
  -2  13  14        2.88        0.00     98.43 o 
  -1  13  14       74.97       94.01    107.76 o 
  -4  14  14       15.24      147.70    120.27 o 
  -3  14  14        1.04        0.00    120.18 o 
 -11   1  15        1.28       27.14    139.86 o 
 -10   1  15       18.03       82.92     98.62 o 
  -9   1  15      191.21      227.68    102.73 o 
  -8   1  15      150.17       32.58     77.17 o 
  -7   1  15       48.12       47.18     64.55 o 
  -6   1  15        7.64        0.00     58.25 o 
  -5   1  15        7.31       53.15     53.97 o 
  -4   1  15      308.77      296.74     69.81 o 
  -3   1  15      433.71      451.05     78.47 o 
  -2   1  15      494.57      673.83     88.89 o 
  -1   1  15     1014.79      938.39    140.41 o 
   0   1  15      571.18      625.10    124.79 o 
   1   1  15      228.45      246.80    104.47 o 
   2   1  15        4.58        0.00    213.26 o 
   3   1  15      255.19       51.66    165.04 o 
   4   1  15      100.23      362.90    270.93 o 
 -11   2  15       32.75        0.00     98.38 o 
 -10   2  15        1.96        7.60     92.74 o 
  -9   2  15      180.74      202.83     95.77 o 
  -8   2  15      378.63      250.49    105.81 o 
  -7   2  15      226.79      325.48     82.88 o 
  -6   2  15      208.37      266.09     82.31 o 
  -5   2  15        3.18       67.25     54.36 o 
  -4   2  15      201.37      455.31    109.07 o 
  -3   2  15      125.85      187.94     76.87 o 
  -2   2  15     1252.79     1318.65    159.87 o 
  -1   2  15     1183.03     1116.62    182.34 o 
   0   2  15      116.92       88.76     76.35 o 
   1   2  15       49.51      141.20    100.98 o 
   2   2  15       23.80       69.39    102.40 o 
   3   2  15      153.34       23.64    107.71 o 
   4   2  15       14.57      105.47    157.34 o 
 -10   3  15      199.89      121.07    118.12 o 
  -9   3  15      465.06      563.10    126.76 o 
  -8   3  15      738.69      516.46    114.77 o 
  -7   3  15       14.99        0.00     64.65 o 
  -6   3  15       49.10        0.00     64.38 o 
  -5   3  15      460.32      456.38     80.28 o 
  -4   3  15     1280.24     1196.01    156.06 o 
  -3   3  15      769.79      720.97    167.09 o 
  -2   3  15      254.04      330.02     92.04 o 
  -1   3  15       21.35       37.37     65.23 o 
   0   3  15      191.28      237.00     92.09 o 
   1   3  15       49.77       61.17     80.38 o 
   2   3  15      425.04      589.60    144.70 o 
   3   3  15      442.98      141.05    130.60 o 
 -10   4  15        0.03       37.16     95.55 o 
  -9   4  15       12.36       85.47     89.72 o 
  -8   4  15      146.86      376.81    105.87 o 
  -7   4  15      699.65      833.18    130.14 o 
  -6   4  15      157.68      170.51    109.33 o 
  -5   4  15      633.88      790.79    110.73 o 
  -4   4  15      262.17      214.60     77.64 o 
  -3   4  15       97.99      103.11     60.23 o 
  -2   4  15      139.95      316.23     92.48 o 
  -1   4  15     1564.96     1503.79    178.57 o 
   0   4  15      903.25      691.08    158.43 o 
   1   4  15       79.18       53.45     86.61 o 
   2   4  15       12.62        3.72    105.83 o 
   3   4  15      160.95        0.00    234.02 o 
  -9   5  15       66.13      151.59    102.27 o 
  -8   5  15      190.94      218.39    164.08 o 
  -7   5  15      191.63      125.76    105.69 o 
  -6   5  15        0.68      130.52     82.12 o 
  -5   5  15     1791.78     1838.44    205.61 o 
  -4   5  15       44.26      124.62     63.54 o 
  -3   5  15      174.14      270.19     81.06 o 
  -2   5  15        2.91       30.71     66.56 o 
  -1   5  15      333.28      469.52    108.03 o 
   0   5  15      115.55      211.69     95.35 o 
   1   5  15       36.81       13.04     85.51 o 
   2   5  15      473.08      244.59    107.68 o 
   3   5  15       16.07        0.00    123.23 o 
 -10   6  15        0.29       50.75    121.14 o 
  -9   6  15       30.43        0.00    121.27 o 
  -8   6  15        0.28       14.07     98.15 o 
  -7   6  15        5.23       91.76     92.49 o 
  -6   6  15       41.93      107.03     88.65 o 
  -5   6  15        2.19       14.95     59.91 o 
  -4   6  15       71.64        0.00     67.09 o 
  -3   6  15       13.15       36.48     62.97 o 
  -2   6  15      178.08      202.13     98.71 o 
  -1   6  15      249.69      261.30     92.92 o 
   0   6  15      186.26      176.73    101.44 o 
   1   6  15       29.22      131.32    110.05 o 
   2   6  15        8.92      140.39    110.12 o 
   3   6  15       18.68       77.41    122.76 o 
  -9   7  15        3.00        0.00    107.59 o 
  -8   7  15        0.78      106.98    100.03 o 
  -7   7  15      118.14       74.19    109.46 o 
  -6   7  15      549.97      610.45    331.55 o 
  -5   7  15       55.59       73.35     61.03 o 
  -4   7  15      149.82       61.94     71.65 o 
  -3   7  15      405.93      683.45    158.29 o 
  -2   7  15        8.11       56.22     72.02 o 
  -1   7  15       45.57       95.21     89.47 o 
   0   7  15       16.11      143.48     90.31 o 
   1   7  15       91.55      144.37    102.85 o 
   2   7  15       41.14       38.10    108.29 o 
  -9   8  15      132.10      224.56    119.08 o 
  -8   8  15       17.10        5.74    109.68 o 
  -7   8  15      145.19       96.39    102.90 o 
  -6   8  15       85.00       53.31     68.71 o 
  -5   8  15      290.59      264.77     98.72 o 
  -4   8  15       97.46       68.18     90.04 o 
  -3   8  15      627.06      727.75    132.21 o 
  -2   8  15        3.50      132.71     94.67 o 
  -1   8  15      100.82      193.42     95.79 o 
   0   8  15      388.83      412.87    233.51 o 
   1   8  15        3.63      208.80     98.74 o 
   2   8  15        2.59        0.00    110.10 o 
  -9   9  15       90.89      347.01    142.21 o 
  -8   9  15       16.25        0.00     98.98 o 
  -7   9  15       88.62      237.19    105.04 o 
  -6   9  15       82.24      203.02    148.83 o 
  -5   9  15       69.74      160.09     90.67 o 
  -4   9  15      172.73      307.05    107.73 o 
  -3   9  15     1403.34     1042.47    161.05 o 
  -2   9  15       56.20      107.50     86.91 o 
  -1   9  15      310.94      297.56    107.01 o 
   0   9  15      636.40      807.38    144.28 o 
   1   9  15      684.30      567.37    144.77 o 
  -8  10  15        3.85      207.83    109.13 o 
  -7  10  15      175.14      116.96    116.97 o 
  -6  10  15      645.63      614.27    209.34 o 
  -5  10  15      245.23       85.07     89.87 o 
  -4  10  15      150.19       96.24     88.42 o 
  -3  10  15       83.26       50.76    139.10 o 
  -2  10  15      406.86      270.36    104.29 o 
  -1  10  15      382.78      252.00    105.29 o 
   0  10  15      152.19      335.67    116.88 o 
   1  10  15      323.11      380.27    132.02 o 
  -7  11  15        0.10       29.27    237.89 o 
  -6  11  15       14.14        0.00     99.31 o 
  -5  11  15      199.94      203.85    110.92 o 
  -4  11  15      420.30      315.38    122.73 o 
  -3  11  15      411.41      470.36    144.78 o 
  -2  11  15      288.56      151.51     99.36 o 
  -1  11  15       97.69      149.60    104.38 o 
   0  11  15      219.12      321.17    116.73 o 
  -6  12  15      274.16      285.51    122.81 o 
  -5  12  15      141.72       81.44    106.04 o 
  -3  12  15       10.21        0.00    103.28 o 
  -2  12  15      182.21      189.59    128.91 o 
  -1  12  15        4.91        0.00    102.63 o 
  -5  13  15       12.05        0.00    109.68 o 
  -4  13  15        0.22       41.25    172.79 o 
  -3  13  15        5.19      205.10    122.48 o 
  -2  13  15       11.84      195.74    125.67 o 
 -10   0  16       63.31      152.86    139.80 o 
  -9   0  16      542.98      742.59    184.29 o 
  -8   0  16      323.77      428.05    154.34 o 
  -7   0  16      111.89      230.39    123.47 o 
  -6   0  16       65.88        0.00    195.63 o 
  -5   0  16        5.94        0.00    150.87 o 
  -4   0  16       69.43        0.00    100.03 o 
  -3   0  16     2356.56     2056.78    399.58 o 
  -2   0  16    10646.15     8536.50    586.99 o 
  -1   0  16     2853.52     2965.03    537.24 o 
   0   0  16      218.47      608.01    224.50 o 
   1   0  16      219.89       71.21    208.57 o 
   2   0  16     2038.48     1555.63    413.42 o 
   3   0  16      444.01      657.42    284.92 o 
 -10   1  16        0.66      149.95     98.87 o 
  -9   1  16       78.40       23.60     91.65 o 
  -8   1  16        0.84        0.00     74.81 o 
  -7   1  16      137.68       50.71    125.21 o 
  -5   1  16      432.21      521.88    145.57 o 
  -4   1  16       60.03      121.98     61.73 o 
  -3   1  16      178.62      150.45     61.93 o 
  -2   1  16        0.20       72.08     64.61 o 
  -1   1  16      301.65      120.09    100.42 o 
   0   1  16      541.36      775.53    149.67 o 
   1   1  16     1029.84     1228.07    365.50 o 
   2   1  16      575.79      685.82    211.36 o 
   3   1  16      668.66      481.60    190.87 o 
 -10   2  16       36.37      103.92     97.31 o 
  -9   2  16      182.11      342.33    103.81 o 
  -8   2  16      411.78      530.44    115.36 o 
  -7   2  16       26.25       76.26     72.21 o 
  -6   2  16      413.14      403.83     93.98 o 
  -5   2  16        1.75       15.53     54.87 o 
  -4   2  16       33.78      138.47     65.57 o 
  -3   2  16     1287.76      984.21    136.15 o 
  -2   2  16     1440.59     1643.55    271.26 o 
  -1   2  16      994.11      805.90    200.00 o 
   0   2  16       33.68       75.68     86.99 o 
   1   2  16      121.75      122.14    115.62 o 
   2   2  16       37.50      180.21    146.56 o 
   3   2  16       48.74        0.00    145.57 o 
 -10   3  16        1.08       61.24    102.05 o 
  -9   3  16       11.72        0.00    100.93 o 
  -8   3  16        6.78       99.14     84.63 o 
  -7   3  16        5.66        0.00     67.89 o 
  -6   3  16     1080.75     1403.47    210.25 o 
  -5   3  16        0.92       48.01     66.82 o 
  -4   3  16       85.44      145.99     66.82 o 
  -3   3  16       14.45       91.42     61.45 o 
  -2   3  16       35.19        9.02     71.40 o 
  -1   3  16       13.49        0.00     72.90 o 
   0   3  16      141.56      182.68    105.86 o 
   1   3  16      470.38      399.18    159.21 o 
   2   3  16      820.17      619.24    166.96 o 
   3   3  16       71.64        0.00    104.30 o 
 -10   4  16       22.69        2.80     92.82 o 
  -9   4  16       13.04       75.17     87.85 o 
  -8   4  16       10.54       31.40    104.42 o 
  -7   4  16        2.48        0.00     76.89 o 
  -6   4  16       68.94      226.42     94.43 o 
  -5   4  16      153.09      237.39     89.41 o 
  -4   4  16      422.39      331.94     89.21 o 
  -3   4  16        1.74      129.44     73.77 o 
  -2   4  16        8.12      115.02     77.00 o 
  -1   4  16       21.81       37.82     85.57 o 
   0   4  16       41.65      199.10     95.60 o 
   1   4  16        2.26       66.69     94.55 o 
   2   4  16      726.27      710.61    174.04 o 
   3   4  16       57.74       37.54    112.56 o 
 -10   5  16       45.06       42.41    109.52 o 
  -9   5  16       49.85      136.15    112.74 o 
  -8   5  16       51.85      123.46    169.25 o 
  -7   5  16        7.64      129.02     95.86 o 
  -6   5  16       26.73       45.53    100.34 o 
  -5   5  16      594.29      413.75    152.65 o 
  -4   5  16      169.06      214.92     98.32 o 
  -3   5  16      723.46      648.56    127.89 o 
  -2   5  16       34.69      131.32     83.54 o 
  -1   5  16      255.38      547.58    132.12 o 
   0   5  16     1128.33      993.72    166.40 o 
   1   5  16      846.82      675.94    138.21 o 
   2   5  16       14.64        0.00    115.31 o 
 -10   6  16        2.78        0.00    209.74 o 
  -9   6  16       44.27       81.88    146.81 o 
  -8   6  16      686.11     1115.02    182.29 o 
  -7   6  16      482.72      711.80    228.67 o 
  -6   6  16      220.90      272.25    133.14 o 
  -5   6  16      205.68      297.45     85.35 o 
  -4   6  16     1483.68     1837.73    416.17 o 
  -3   6  16      382.95      539.38    111.30 o 
  -2   6  16       15.39        0.00     75.90 o 
  -1   6  16      727.96      734.69    149.72 o 
   0   6  16      649.56      640.94    143.84 o 
   1   6  16       83.44      152.63    105.02 o 
   2   6  16       29.79      126.26    112.76 o 
  -9   7  16        1.31       68.15    105.24 o 
  -8   7  16       95.28      237.89    113.27 o 
  -7   7  16       14.28        0.00    103.69 o 
  -6   7  16      205.82      436.20    120.77 o 
  -5   7  16      321.78      422.13    170.60 o 
  -4   7  16     2091.82     2063.91    256.25 o 
  -3   7  16      407.38      478.89    118.41 o 
  -2   7  16        3.18       65.98     91.89 o 
  -1   7  16     1187.80      982.07    176.43 o 
   0   7  16     1306.55     1215.11    187.49 o 
   1   7  16     1385.73     1038.74    178.84 o 
   2   7  16      260.71      183.24    121.35 o 
  -9   8  16       33.93       93.37    101.18 o 
  -8   8  16      135.02      104.03    115.42 o 
  -7   8  16      339.93      530.28    164.38 o 
  -6   8  16      149.81      182.17    161.15 o 
  -5   8  16       37.58       59.11     81.11 o 
  -4   8  16      771.11     1040.83    185.68 o 
  -3   8  16      971.06      878.83    150.95 o 
  -2   8  16       74.84      135.90     95.51 o 
  -1   8  16      192.14      119.81    110.18 o 
   0   8  16      761.04      692.51    146.19 o 
   1   8  16       12.35       85.03    109.60 o 
  -8   9  16       52.17      292.22    142.47 o 
  -7   9  16       33.03       34.78    103.51 o 
  -6   9  16       52.77      217.58    200.06 o 
  -5   9  16       12.02       65.79     78.06 o 
  -4   9  16      495.63      559.98    126.38 o 
  -3   9  16       43.64      189.70    128.99 o 
  -2   9  16       73.69       89.71     94.90 o 
  -1   9  16      211.27      198.78    177.00 o 
   0   9  16      379.80      359.31    175.57 o 
   1   9  16       90.70      115.50    117.77 o 
  -8  10  16        6.93      160.43    140.63 o 
  -7  10  16       10.96      235.31    141.91 o 
  -6  10  16        4.37      141.78    159.31 o 
  -5  10  16      453.88      502.98    134.72 o 
  -4  10  16        0.31        0.00     78.74 o 
  -3  10  16       50.18      187.95    103.26 o 
  -2  10  16       34.87       51.58    113.44 o 
  -1  10  16        1.67        0.00     94.81 o 
   0  10  16      184.10      249.71    117.19 o 
  -7  11  16       18.26      207.27    157.45 o 
  -6  11  16       17.93       66.52     98.89 o 
  -5  11  16       48.99       35.45     85.81 o 
  -4  11  16       57.03      150.82    107.90 o 
  -3  11  16       62.55      176.09    122.12 o 
  -2  11  16        5.75      168.43    102.79 o 
  -1  11  16       45.31        0.00     94.23 o 
  -5  12  16       32.91      136.77    140.33 o 
  -4  12  16        6.61       64.62     99.16 o 
  -3  12  16      151.50      110.16    123.31 o 
  -2  12  16      558.19      529.04    133.61 o 
 -10   1  17       17.63      107.40    102.38 o 
  -9   1  17       47.77        0.00     90.43 o 
  -8   1  17       98.10      193.95     91.21 o 
  -7   1  17        5.14       17.49     78.23 o 
  -6   1  17       91.74       99.65     75.86 o 
  -5   1  17      167.51      196.82     82.43 o 
  -4   1  17        1.46       67.34     86.78 o 
  -3   1  17       34.67        0.00     62.57 o 
  -2   1  17      249.96      249.85     84.45 o 
  -1   1  17       88.95      115.69     92.79 o 
   0   1  17      185.18      176.87    176.50 o 
   1   1  17       43.69      324.43    187.74 o 
   2   1  17        9.39      359.03    190.42 o 
  -9   2  17      223.94      404.12    109.15 o 
  -8   2  17       43.14        3.10     86.62 o 
  -7   2  17      176.46      188.42     85.91 o 
  -6   2  17       38.54       25.32     84.75 o 
  -4   2  17       10.60       26.47    107.69 o 
  -3   2  17      471.50      462.61    120.36 o 
  -2   2  17      368.36      277.90    103.91 o 
  -1   2  17      815.52      737.56    135.89 o 
   0   2  17       35.94       40.96    100.62 o 
   1   2  17      250.11      427.39    158.10 o 
   2   2  17      437.63      345.62    174.49 o 
 -10   3  17       70.63       32.45     97.43 o 
  -9   3  17        0.02       85.47     96.69 o 
  -8   3  17       34.71      189.64     91.85 o 
  -7   3  17      620.66      776.78    147.23 o 
  -6   3  17     1057.63     1132.22    183.47 o 
  -5   3  17       30.17       17.24     70.79 o 
  -4   3  17       37.43        0.00     69.03 o 
  -3   3  17       12.32       60.72     88.02 o 
  -2   3  17      401.92      476.16    114.80 o 
  -1   3  17      511.35      583.00    122.62 o 
   0   3  17      632.79      491.58    236.62 o 
   1   3  17       93.58       85.08    104.29 o 
   2   3  17       15.47        0.00    165.04 o 
 -10   4  17       51.75      290.30    127.58 o 
  -9   4  17      217.11      442.62    130.14 o 
  -8   4  17      141.96       22.69    101.27 o 
  -7   4  17      241.03      294.89    113.98 o 
  -6   4  17      148.74      102.20    104.03 o 
  -5   4  17        2.44       25.31     89.08 o 
  -4   4  17      272.80      332.39    145.04 o 
  -3   4  17      210.29      241.25     92.72 o 
  -2   4  17      358.71      387.75    139.13 o 
   0   4  17      163.70      102.80    103.72 o 
   1   4  17      302.14      461.07    138.60 o 
   2   4  17      180.22      101.96    117.78 o 
  -9   5  17       84.38      166.47    123.71 o 
  -8   5  17       82.78       12.52    115.66 o 
  -7   5  17      910.11     1090.67    178.66 o 
  -6   5  17       87.99      211.33    109.85 o 
  -5   5  17       33.35        0.00     63.63 o 
  -4   5  17        7.86        0.00     79.73 o 
  -3   5  17       14.46        0.00     79.37 o 
  -2   5  17     1154.39     1445.89    192.75 o 
  -1   5  17      476.16      453.99    130.16 o 
   0   5  17      131.44      268.72    106.27 o 
   1   5  17      653.38      417.76    146.41 o 
  -9   6  17        9.56        0.00    100.55 o 
  -8   6  17       12.71      187.39    139.18 o 
  -7   6  17       65.78      129.27    104.26 o 
  -6   6  17      220.52      462.95    247.01 o 
  -5   6  17       76.50       53.62     91.84 o 
  -4   6  17      197.77      485.65    136.30 o 
  -3   6  17      167.32       77.95     84.72 o 
  -2   6  17        5.30        2.74     91.16 o 
  -1   6  17        9.10       75.39    113.84 o 
   0   6  17       84.81      314.24    118.81 o 
   1   6  17        1.06       56.91    102.81 o 
  -9   7  17        7.75       92.70    108.21 o 
  -8   7  17        0.40       93.13    141.41 o 
  -7   7  17       10.31      104.24    126.37 o 
  -6   7  17       18.23       21.55    123.90 o 
  -5   7  17       93.74      180.77     95.05 o 
  -4   7  17       88.15       64.28     98.68 o 
  -3   7  17       25.61       98.51     93.78 o 
  -2   7  17       13.73      151.91     96.20 o 
  -1   7  17        4.81        0.00     97.71 o 
   0   7  17        7.84        0.00     92.64 o 
   1   7  17        0.02       77.02    109.24 o 
  -8   8  17       82.26      361.68    195.07 o 
  -7   8  17       47.93      127.92    108.91 o 
  -6   8  17       19.93      168.91    160.67 o 
  -5   8  17      489.18      499.90    128.34 o 
  -4   8  17      217.50      377.38    132.64 o 
  -3   8  17       21.90       15.04     99.54 o 
  -2   8  17       64.19      260.34    114.26 o 
  -1   8  17      497.61      493.17    137.00 o 
   0   8  17      102.32      292.96    126.09 o 
  -8   9  17        0.35      214.12    111.65 o 
  -7   9  17       13.75      106.58    171.37 o 
  -6   9  17      217.24      260.20    243.84 o 
  -5   9  17      683.12      556.37    136.88 o 
  -4   9  17       90.22      218.16    101.72 o 
  -2   9  17      579.52      741.20    154.37 o 
  -1   9  17      992.32     1016.48    224.45 o 
   0   9  17      170.35      109.59    116.72 o 
  -7  10  17        0.53        0.00    142.43 o 
  -6  10  17       21.84      157.10    104.87 o 
  -5  10  17      269.69      285.69    121.60 o 
  -4  10  17      500.34      694.21    172.97 o 
  -3  10  17      570.06      373.60    216.34 o 
  -2  10  17        8.45      234.77    110.41 o 
  -1  10  17        0.34      108.81    114.15 o 
  -5  11  17      661.11      921.87    198.59 o 
  -4  11  17      229.73      299.23    125.03 o 
  -3  11  17       97.63      322.26    137.07 o 
  -2  11  17      134.04       13.10    118.43 o 
 -10   0  18       87.28      188.62    152.76 o 
  -9   0  18        8.90        0.00    126.28 o 
  -8   0  18       38.78       68.77    140.82 o 
  -7   0  18       28.99       80.32    184.84 o 
  -6   0  18      329.74      643.68    162.15 o 
  -5   0  18     1242.10     1825.60    584.05 o 
  -4   0  18     1833.97     2410.01    308.45 o 
  -3   0  18     1691.23     1710.18    278.41 o 
  -2   0  18      336.63      554.58    215.64 o 
  -1   0  18      241.47      174.49    194.21 o 
   0   0  18      355.43      709.95    270.71 o 
   1   0  18     1183.63     1028.87    362.83 o 
 -10   1  18        0.80      122.88    106.02 o 
  -9   1  18      178.15      179.67    146.28 o 
  -8   1  18      465.53      589.50    121.99 o 
  -7   1  18      609.75      578.90    123.22 o 
  -6   1  18      101.20      199.83    106.08 o 
  -5   1  18       26.16        0.00     87.82 o 
  -4   1  18        7.77      177.34     80.28 o 
  -3   1  18      410.17      333.98     90.75 o 
  -2   1  18      378.90      475.10    132.07 o 
  -1   1  18     1599.56     1574.93    307.13 o 
   0   1  18      573.66      646.48    250.39 o 
   1   1  18        0.09       91.05    134.25 o 
 -10   2  18        1.86       33.36    100.66 o 
  -9   2  18        8.17       84.49     94.33 o 
  -8   2  18       52.72      218.17     93.99 o 
  -7   2  18      143.13      321.25    119.80 o 
  -6   2  18        2.86        0.00     87.54 o 
  -5   2  18      273.14      337.12    120.69 o 
  -4   2  18      206.25      328.06     83.83 o 
  -3   2  18       25.05      167.14     94.91 o 
  -2   2  18      171.06      178.68     93.39 o 
  -1   2  18      111.05        0.00     98.13 o 
   0   2  18       81.20        0.00    208.80 o 
   1   2  18        2.08      178.64    137.58 o 
  -9   3  18        9.59        0.00    115.75 o 
  -8   3  18      406.43      477.31    116.99 o 
  -7   3  18        0.12        0.00     86.62 o 
  -6   3  18      124.77      369.17    117.57 o 
  -5   3  18       23.35      174.11    222.99 o 
  -4   3  18      389.31      558.10    132.14 o 
  -3   3  18      183.22      139.29     82.98 o 
  -2   3  18      192.49      323.33    108.42 o 
  -1   3  18       87.05       86.90    101.33 o 
   0   3  18      506.73      722.61    275.80 o 
   1   3  18       89.38      432.72    179.51 o 
  -9   4  18       69.56        0.00    221.99 o 
  -8   4  18       74.70       50.48    105.08 o 
  -7   4  18        0.12       59.23    101.48 o 
  -5   4  18        9.63        0.00     78.82 o 
  -4   4  18        4.56       69.61    100.48 o 
  -3   4  18      931.39     1306.78    179.78 o 
  -2   4  18      682.32      805.49    181.20 o 
  -1   4  18       13.85        0.00    102.61 o 
   0   4  18      332.02      257.21    126.56 o 
   1   4  18      625.23      759.67    171.09 o 
  -9   5  18        8.74        0.00    109.29 o 
  -8   5  18       10.02        0.00    113.98 o 
  -7   5  18      126.78      136.67    105.82 o 
  -6   5  18       92.44        0.00    181.64 o 
  -5   5  18        4.07       81.54     98.18 o 
  -4   5  18      158.93      101.84    109.15 o 
  -3   5  18      209.33       88.85     98.37 o 
  -2   5  18      151.94      280.00    116.16 o 
  -1   5  18      176.35      181.16    112.84 o 
   0   5  18        8.63       27.22    101.49 o 
   1   5  18        0.79      195.78    129.48 o 
  -8   6  18        6.54        1.13    109.84 o 
  -7   6  18       69.17       94.78    246.73 o 
  -6   6  18       30.12      301.28    172.63 o 
  -5   6  18      254.53      230.92    111.92 o 
  -4   6  18      142.16      278.14    125.99 o 
  -3   6  18       19.39      114.08     98.60 o 
  -2   6  18      518.66      540.84    132.89 o 
  -1   6  18        0.78       69.93     99.28 o 
   0   6  18     1107.15      970.26    172.20 o 
  -8   7  18       94.18      163.73    117.17 o 
  -7   7  18      123.56      175.64    207.68 o 
  -6   7  18      374.41      663.73    212.67 o 
  -5   7  18       34.32       81.51     99.56 o 
  -4   7  18       61.25       81.50    114.76 o 
  -3   7  18      510.87      397.09    126.89 o 
  -2   7  18      715.21      709.22    202.27 o 
  -1   7  18      215.81      300.61    122.86 o 
   0   7  18      171.88      340.54    130.13 o 
  -8   8  18        4.10        0.00    136.79 o 
  -7   8  18       13.26       34.39    358.32 o 
  -6   8  18      166.52      568.83    639.22 o 
  -5   8  18      191.44      232.73    143.03 o 
  -4   8  18      156.31       84.51    101.48 o 
  -3   8  18       26.19      194.42    113.79 o 
  -2   8  18       49.37      189.40    125.38 o 
  -1   8  18       16.42      133.60    124.43 o 
  -7   9  18        2.34      270.79    159.10 o 
  -6   9  18      304.58     1173.60    463.32 o 
  -5   9  18       53.01      212.01    102.27 o 
  -4   9  18      362.46      489.76    172.21 o 
  -3   9  18      416.26      486.31    152.64 o 
  -2   9  18        7.14       43.59    103.49 o 
  -5  10  18       28.98       67.79    114.54 o 
  -4  10  18       31.15        0.00    106.00 o 
  -3  10  18       99.08      235.24    127.57 o 
  -9   1  19       19.37        0.00     92.78 o 
  -8   1  19       88.53        0.00     90.22 o 
  -7   1  19       28.78        0.00     97.67 o 
  -6   1  19       11.13      110.49    178.55 o 
  -5   1  19       34.53       27.85    104.53 o 
  -4   1  19      462.30      520.47    121.71 o 
  -3   1  19        2.18        0.00     87.78 o 
  -2   1  19       60.33      179.37    141.28 o 
  -1   1  19       47.80      318.33    183.65 o 
   0   1  19       34.82      242.25    141.39 o 
  -9   2  19       25.41      204.27    126.02 o 
  -8   2  19       17.66      129.37    121.50 o 
  -7   2  19      390.90      579.44    142.78 o 
  -6   2  19      544.34      585.08    201.52 o 
  -5   2  19       36.26      334.36    258.13 o 
  -4   2  19      103.73      186.88    106.24 o 
  -3   2  19       40.93        0.00     89.75 o 
  -2   2  19      325.66      289.85    160.21 o 
  -1   2  19      280.39      304.35    161.06 o 
   0   2  19      194.55       55.64    134.21 o 
  -8   3  19      238.26      159.55    110.59 o 
  -7   3  19        6.75        0.00    103.41 o 
  -6   3  19       11.62      273.55    127.18 o 
  -5   3  19        0.83        0.00    115.22 o 
  -4   3  19      180.39       67.26    111.08 o 
  -3   3  19      321.93      423.02    194.89 o 
  -2   3  19      292.61      336.18    131.23 o 
  -1   3  19       36.95       15.05    128.62 o 
   0   3  19        2.75      165.43    157.46 o 
  -9   4  19       64.09      180.07    144.43 o 
  -8   4  19      205.12      131.86    208.43 o 
  -7   4  19      173.13      158.31    125.05 o 
  -6   4  19      544.77      572.80    279.49 o 
  -5   4  19      247.34      390.58    221.07 o 
  -4   4  19      121.91       28.39    122.48 o 
  -3   4  19       90.80       76.54    102.96 o 
  -2   4  19      211.70      161.44    111.25 o 
  -1   4  19      715.73      588.18    218.53 o 
   0   4  19      420.88      518.49    170.14 o 
  -8   5  19       12.81       15.70    149.53 o 
  -7   5  19      126.53        0.06    129.03 o 
  -5   5  19       47.18       84.68    207.55 o 
  -4   5  19       44.25        4.53    146.64 o 
  -3   5  19      263.77      419.98    137.16 o 
  -2   5  19      178.66      253.67    111.86 o 
  -1   5  19        6.98        0.00    104.28 o 
  -8   6  19        0.19        0.00    133.14 o 
  -7   6  19       50.72       39.28    199.42 o 
  -6   6  19       90.48      266.10    185.60 o 
  -5   6  19      223.91      407.99    129.15 o 
  -4   6  19       58.39      323.96    133.52 o 
  -3   6  19      129.70      214.83    125.52 o 
  -2   6  19      212.56      268.13    122.90 o 
  -1   6  19       67.20      103.13    113.66 o 
  -7   7  19        0.94       93.31    351.40 o 
  -6   7  19       35.48      360.09    238.04 o 
  -5   7  19      191.82      102.50    113.21 o 
  -4   7  19       24.01        0.00    114.96 o 
  -3   7  19        9.66       49.20    120.75 o 
  -2   7  19        2.66        0.00    180.31 o 
  -6   8  19        5.63      257.65    194.50 o 
  -5   8  19       88.60      349.19    147.65 o 
  -4   8  19        2.27      287.44    597.73 o 
  -3   8  19       14.61        0.00    119.34 o 
  -2   8  19        0.36       57.08    115.00 o 
  -5   9  19       58.02      199.03    127.50 o 
  -4   9  19      205.88      387.83    147.06 o 
  -8   0  20      146.15      184.46    146.32 o 
  -7   0  20      809.30     1485.75    322.72 o 
  -6   0  20      502.18      377.48    255.82 o 
  -5   0  20      102.47        0.00    177.84 o 
  -4   0  20       25.79        0.00    157.30 o 
  -3   0  20        4.72       22.47    178.81 o 
  -2   0  20       51.99      116.30    154.33 o 
  -1   0  20       68.56      222.56    168.47 o 
  -8   1  20       38.12        1.31    132.38 o 
  -7   1  20       35.60      132.77    119.37 o 
  -6   1  20        2.99      133.54    113.42 o 
  -5   1  20      431.61      493.71    228.37 o 
  -4   1  20      645.23      706.52    222.26 o 
  -3   1  20      197.80      159.98    197.34 o 
  -2   1  20        1.47      268.47    153.73 o 
  -1   1  20      195.36      188.85    207.75 o 
  -8   2  20       55.74       55.59    111.91 o 
  -7   2  20      175.04      263.24    135.90 o 
  -6   2  20      110.00       47.88    127.36 o 
  -5   2  20      218.59      274.68    134.62 o 
  -4   2  20       64.22      249.87    120.78 o 
  -3   2  20       19.74        5.47    123.09 o 
  -2   2  20        1.70      127.05    132.06 o 
  -1   2  20      116.12       54.57    187.29 o 
  -8   3  20       49.59       96.95    116.13 o 
  -7   3  20       86.95      175.23    123.99 o 
  -6   3  20       12.33      241.36    158.75 o 
  -5   3  20       35.67      372.04    308.92 o 
  -4   3  20      178.82      280.52    132.24 o 
  -3   3  20      224.05      215.77    111.70 o 
  -2   3  20        1.15      298.04    144.40 o 
  -1   3  20       88.91        0.00    150.50 o 
  -8   4  20        5.72       68.89    122.16 o 
  -7   4  20        6.18      125.46    130.75 o 
  -6   4  20        0.73      372.53    183.89 o 
  -5   4  20        2.00      155.07    264.83 o 
  -4   4  20       38.28       37.77    119.22 o 
  -3   4  20       15.01      126.07    109.23 o 
  -2   4  20      236.38      364.64    128.89 o 
  -7   5  20       27.13      570.79    268.70 o 
  -6   5  20       98.19      315.32    189.11 o 
  -5   5  20      241.28      882.88    342.96 o 
  -4   5  20       51.45       16.91    122.07 o 
  -3   5  20      111.79      322.28    145.34 o 
  -2   5  20       20.81      122.70    115.46 o 
  -7   6  20       57.52      116.19    168.67 o 
  -6   6  20       59.57      128.67    215.39 o 
  -5   6  20       87.44       83.00    115.00 o 
  -4   6  20        1.88      111.99    158.78 o 
  -3   6  20      134.33      123.83    133.65 o 
  -6   7  20      316.61      926.25    532.56 o 
  -5   7  20      450.65      418.90    144.30 o 
  -4   7  20      188.59      117.98    162.86 o 
  -7   1  21       32.36      119.89    150.89 o 
  -6   1  21      138.79      179.96    346.90 o 
  -5   1  21      126.24      290.05    243.55 o 
  -4   1  21       36.14      128.13    183.65 o 
  -3   1  21       26.06      343.33    170.85 o 
  -7   2  21       60.36      348.85    131.52 o 
  -6   2  21        0.70       15.29    157.15 o 
  -5   2  21      123.47        0.00    203.81 o 
  -4   2  21        2.53        6.99    151.36 o 
  -3   2  21      116.00      324.19    169.06 o 
  -7   3  21       42.53       90.92    125.09 o 
  -6   3  21      271.91      703.98    222.16 o 
  -5   3  21      356.81     1186.05    410.93 o 
  -4   3  21      204.03      147.52    128.86 o 
  -3   3  21        1.74      183.77    117.17 o 
  -6   4  21       76.28      475.94    211.44 o 
  -5   4  21        3.90      188.11    288.64 o 
  -4   4  21      147.85      187.19    134.24 o 
  -5   5  21       61.52       79.77    261.03 o 
                                                 
